# Supplementary material for: Gene Cloning, Recombinant Expression, Characterization, and Molecular Modeling of the Glycolytic Enzyme Triosephosphate Isomerase from Fusarium oxysporum
Source: Microorganisms. 2019 Dec 24;8(1):40. doi: 10.3390/microorganisms8010040 (PMC7022633; doi:10.3390/microorganisms8010040)
Supplement: Supplementary file 1 [file microorganisms-08-00040-s001.zip]

Archive with 4 entries (3 files):
- Supplementary/
- Supplementary/Figure S1.docx
- Supplementary/FoxTPI_Minimized.pdb
- Supplementary/Table S1.docx
