# Supplementary material for: Gene Cloning, Recombinant Expression, Characterization, and Molecular Modeling of the Glycolytic Enzyme Triosephosphate Isomerase from Fusarium oxysporum
Source: Microorganisms. 2019 Dec 24;8(1):40. doi: 10.3390/microorganisms8010040 (PMC7022633; doi:10.3390/microorganisms8010040)
Supplement: Supplementary file 1 [file microorganisms-08-00040-s001.zip › Supplementary/FoxTPI_Minimized.pdb]

ATOM      1  N   ALA A   2     -77.234  46.837  -1.266  1.00  0.75           N
ATOM      2  CA  ALA A   2     -77.913  45.547  -1.572  1.00  0.75           C
ATOM      3  C   ALA A   2     -78.226  45.404  -3.068  1.00  0.75           C
ATOM      4  O   ALA A   2     -78.840  44.404  -3.461  1.00  0.75           O
ATOM      5  CB  ALA A   2     -79.205  45.394  -0.728  1.00  0.75           C
ATOM      6  N   ARG A   3     -77.837  46.337  -3.934  1.00  0.80           N
ATOM      7  CA  ARG A   3     -78.091  46.172  -5.371  1.00  0.80           C
ATOM      8  C   ARG A   3     -77.212  45.051  -5.897  1.00  0.80           C
ATOM      9  O   ARG A   3     -76.004  45.062  -5.646  1.00  0.80           O
ATOM     10  CB  ARG A   3     -77.769  47.462  -6.128  1.00  0.80           C
ATOM     11  CG  ARG A   3     -78.720  48.592  -5.795  1.00  0.80           C
ATOM     12  CD  ARG A   3     -78.365  49.893  -6.485  1.00  0.80           C
ATOM     13  NE  ARG A   3     -77.126  50.487  -5.970  1.00  0.80           N
ATOM     14  CZ  ARG A   3     -76.587  51.633  -6.363  1.00  0.80           C
ATOM     15  NH1 ARG A   3     -77.122  52.429  -7.254  1.00  0.80           N
ATOM     16  NH2 ARG A   3     -75.497  52.028  -5.774  1.00  0.80           N
ATOM     17  N   LYS A   4     -77.792  44.079  -6.584  1.00  0.83           N
ATOM     18  CA  LYS A   4     -77.007  42.959  -7.094  1.00  0.83           C
ATOM     19  C   LYS A   4     -76.072  43.481  -8.175  1.00  0.83           C
ATOM     20  O   LYS A   4     -76.482  44.284  -9.010  1.00  0.83           O
ATOM     21  CB  LYS A   4     -77.913  41.834  -7.611  1.00  0.83           C
ATOM     22  CG  LYS A   4     -77.147  40.545  -7.874  1.00  0.83           C
ATOM     23  CD  LYS A   4     -78.033  39.348  -8.149  1.00  0.83           C
ATOM     24  CE  LYS A   4     -77.153  38.114  -8.330  1.00  0.83           C
ATOM     25  NZ  LYS A   4     -77.937  36.878  -8.627  1.00  0.83           N
ATOM     26  N   PHE A   5     -74.821  43.051  -8.126  1.00  0.87           N
ATOM     27  CA  PHE A   5     -73.830  43.444  -9.119  1.00  0.87           C
ATOM     28  C   PHE A   5     -74.290  42.833 -10.436  1.00  0.87           C
ATOM     29  O   PHE A   5     -74.782  41.707 -10.443  1.00  0.87           O
ATOM     30  CB  PHE A   5     -72.450  42.932  -8.703  1.00  0.87           C
ATOM     31  CG  PHE A   5     -71.321  43.454  -9.552  1.00  0.87           C
ATOM     32  CD1 PHE A   5     -70.837  44.760  -9.359  1.00  0.87           C
ATOM     33  CD2 PHE A   5     -70.717  42.639 -10.526  1.00  0.87           C
ATOM     34  CE1 PHE A   5     -69.768  45.260 -10.138  1.00  0.87           C
ATOM     35  CE2 PHE A   5     -69.622  43.112 -11.292  1.00  0.87           C
ATOM     36  CZ  PHE A   5     -69.155  44.429 -11.102  1.00  0.87           C
ATOM     37  N   PHE A   6     -74.212  43.573 -11.529  1.00  0.91           N
ATOM     38  CA  PHE A   6     -74.878  43.181 -12.768  1.00  0.91           C
ATOM     39  C   PHE A   6     -74.031  43.457 -14.007  1.00  0.91           C
ATOM     40  O   PHE A   6     -73.614  44.587 -14.241  1.00  0.91           O
ATOM     41  CB  PHE A   6     -76.185  43.971 -12.822  1.00  0.91           C
ATOM     42  CG  PHE A   6     -77.072  43.616 -13.978  1.00  0.91           C
ATOM     43  CD1 PHE A   6     -78.180  42.784 -13.774  1.00  0.91           C
ATOM     44  CD2 PHE A   6     -76.827  44.124 -15.264  1.00  0.91           C
ATOM     45  CE1 PHE A   6     -79.052  42.472 -14.834  1.00  0.91           C
ATOM     46  CE2 PHE A   6     -77.702  43.841 -16.336  1.00  0.91           C
ATOM     47  CZ  PHE A   6     -78.830  43.024 -16.116  1.00  0.91           C
ATOM     48  N   VAL A   7     -73.768  42.440 -14.815  1.00  0.92           N
ATOM     49  CA  VAL A   7     -72.932  42.597 -16.006  1.00  0.92           C
ATOM     50  C   VAL A   7     -73.681  42.143 -17.259  1.00  0.92           C
ATOM     51  O   VAL A   7     -74.066  40.981 -17.402  1.00  0.92           O
ATOM     52  CB  VAL A   7     -71.582  41.842 -15.836  1.00  0.92           C
ATOM     53  CG1 VAL A   7     -70.667  42.071 -17.039  1.00  0.92           C
ATOM     54  CG2 VAL A   7     -70.855  42.319 -14.562  1.00  0.92           C
ATOM     55  N   GLY A   8     -73.887  43.080 -18.172  1.00  0.93           N
ATOM     56  CA  GLY A   8     -74.523  42.799 -19.445  1.00  0.93           C
ATOM     57  C   GLY A   8     -73.488  42.722 -20.552  1.00  0.93           C
ATOM     58  O   GLY A   8     -72.588  43.555 -20.608  1.00  0.93           O
ATOM     59  N   GLY A   9     -73.608  41.743 -21.438  1.00  0.93           N
ATOM     60  CA  GLY A   9     -72.697  41.576 -22.561  1.00  0.93           C
ATOM     61  C   GLY A   9     -73.383  41.739 -23.900  1.00  0.93           C
ATOM     62  O   GLY A   9     -74.040  40.823 -24.383  1.00  0.93           O
ATOM     63  N   ASN A  10     -73.284  42.915 -24.493  1.00  0.92           N
ATOM     64  CA  ASN A  10     -73.979  43.227 -25.736  1.00  0.92           C
ATOM     65  C   ASN A  10     -73.132  42.796 -26.931  1.00  0.92           C
ATOM     66  O   ASN A  10     -72.122  43.425 -27.239  1.00  0.92           O
ATOM     67  CB  ASN A  10     -74.242  44.734 -25.789  1.00  0.92           C
ATOM     68  CG  ASN A  10     -75.062  45.144 -26.984  1.00  0.92           C
ATOM     69  OD1 ASN A  10     -75.526  44.320 -27.765  1.00  0.92           O
ATOM     70  ND2 ASN A  10     -75.236  46.425 -27.141  1.00  0.92           N
ATOM     71  N   PHE A  11     -73.539  41.743 -27.628  1.00  0.90           N
ATOM     72  CA  PHE A  11     -72.754  41.247 -28.760  1.00  0.90           C
ATOM     73  C   PHE A  11     -72.913  42.141 -29.987  1.00  0.90           C
ATOM     74  O   PHE A  11     -72.128  42.040 -30.925  1.00  0.90           O
ATOM     75  CB  PHE A  11     -73.152  39.809 -29.130  1.00  0.90           C
ATOM     76  CG  PHE A  11     -72.940  38.783 -28.028  1.00  0.90           C
ATOM     77  CD1 PHE A  11     -72.042  38.988 -26.955  1.00  0.90           C
ATOM     78  CD2 PHE A  11     -73.641  37.564 -28.088  1.00  0.90           C
ATOM     79  CE1 PHE A  11     -71.882  38.013 -25.941  1.00  0.90           C
ATOM     80  CE2 PHE A  11     -73.502  36.585 -27.072  1.00  0.90           C
ATOM     81  CZ  PHE A  11     -72.619  36.811 -25.998  1.00  0.90           C
ATOM     82  N   LYS A  12     -73.911  43.021 -29.964  1.00  0.88           N
ATOM     83  CA  LYS A  12     -74.250  43.917 -31.080  1.00  0.88           C
ATOM     84  C   LYS A  12     -74.459  43.071 -32.333  1.00  0.88           C
ATOM     85  O   LYS A  12     -74.888  41.927 -32.220  1.00  0.88           O
ATOM     86  CB  LYS A  12     -73.202  45.028 -31.232  1.00  0.88           C
ATOM     87  CG  LYS A  12     -73.005  45.790 -29.933  1.00  0.88           C
ATOM     88  CD  LYS A  12     -72.048  46.940 -30.070  1.00  0.88           C
ATOM     89  CE  LYS A  12     -71.870  47.630 -28.735  1.00  0.88           C
ATOM     90  NZ  LYS A  12     -70.937  48.789 -28.855  1.00  0.88           N
ATOM     91  N   MET A  13     -74.164  43.580 -33.516  1.00  0.89           N
ATOM     92  CA  MET A  13     -74.312  42.797 -34.740  1.00  0.89           C
ATOM     93  C   MET A  13     -73.000  42.057 -35.008  1.00  0.89           C
ATOM     94  O   MET A  13     -72.323  42.314 -35.992  1.00  0.89           O
ATOM     95  CB  MET A  13     -74.694  43.715 -35.903  1.00  0.89           C
ATOM     96  CG  MET A  13     -75.131  42.995 -37.168  1.00  0.89           C
ATOM     97  SD  MET A  13     -75.517  44.178 -38.464  1.00  0.89           S
ATOM     98  CE  MET A  13     -73.902  44.603 -39.066  1.00  0.89           C
ATOM     99  N   ASN A  14     -72.592  41.178 -34.104  1.00  0.88           N
ATOM    100  CA  ASN A  14     -71.377  40.384 -34.290  1.00  0.88           C
ATOM    101  C   ASN A  14     -71.708  38.946 -33.934  1.00  0.88           C
ATOM    102  O   ASN A  14     -72.653  38.691 -33.191  1.00  0.88           O
ATOM    103  CB  ASN A  14     -70.234  40.843 -33.380  1.00  0.88           C
ATOM    104  CG  ASN A  14     -69.773  42.243 -33.668  1.00  0.88           C
ATOM    105  OD1 ASN A  14     -69.031  42.492 -34.612  1.00  0.88           O
ATOM    106  ND2 ASN A  14     -70.157  43.164 -32.830  1.00  0.88           N
ATOM    107  N   GLY A  15     -70.901  38.026 -34.433  1.00  0.86           N
ATOM    108  CA  GLY A  15     -71.034  36.618 -34.113  1.00  0.86           C
ATOM    109  C   GLY A  15     -71.578  35.771 -35.244  1.00  0.86           C
ATOM    110  O   GLY A  15     -72.145  36.280 -36.211  1.00  0.86           O
ATOM    111  N   SER A  16     -71.389  34.468 -35.115  1.00  0.88           N
ATOM    112  CA  SER A  16     -71.834  33.455 -36.065  1.00  0.88           C
ATOM    113  C   SER A  16     -72.255  32.312 -35.154  1.00  0.88           C
ATOM    114  O   SER A  16     -71.923  32.367 -33.964  1.00  0.88           O
ATOM    115  CB  SER A  16     -70.674  33.022 -36.964  1.00  0.88           C
ATOM    116  OG  SER A  16     -69.620  32.460 -36.196  1.00  0.88           O
ATOM    117  N   LYS A  17     -72.924  31.278 -35.653  1.00  0.83           N
ATOM    118  CA  LYS A  17     -73.313  30.150 -34.794  1.00  0.83           C
ATOM    119  C   LYS A  17     -72.099  29.574 -34.083  1.00  0.83           C
ATOM    120  O   LYS A  17     -72.159  29.306 -32.880  1.00  0.83           O
ATOM    121  CB  LYS A  17     -73.954  28.999 -35.577  1.00  0.83           C
ATOM    122  CG  LYS A  17     -75.369  29.217 -36.065  1.00  0.83           C
ATOM    123  CD  LYS A  17     -75.881  27.929 -36.687  1.00  0.83           C
ATOM    124  CE  LYS A  17     -77.334  28.044 -37.121  1.00  0.83           C
ATOM    125  NZ  LYS A  17     -77.792  26.775 -37.774  1.00  0.83           N
ATOM    126  N   SER A  18     -71.005  29.398 -34.809  1.00  0.87           N
ATOM    127  CA  SER A  18     -69.797  28.843 -34.211  1.00  0.87           C
ATOM    128  C   SER A  18     -69.166  29.782 -33.191  1.00  0.87           C
ATOM    129  O   SER A  18     -68.853  29.360 -32.082  1.00  0.87           O
ATOM    130  CB  SER A  18     -68.759  28.526 -35.288  1.00  0.87           C
ATOM    131  OG  SER A  18     -69.279  27.615 -36.246  1.00  0.87           O
ATOM    132  N   SER A  19     -68.976  31.052 -33.521  1.00  0.86           N
ATOM    133  CA  SER A  19     -68.236  31.917 -32.606  1.00  0.86           C
ATOM    134  C   SER A  19     -69.042  32.258 -31.362  1.00  0.86           C
ATOM    135  O   SER A  19     -68.472  32.401 -30.282  1.00  0.86           O
ATOM    136  CB  SER A  19     -67.789  33.201 -33.299  1.00  0.86           C
ATOM    137  OG  SER A  19     -68.901  33.977 -33.698  1.00  0.86           O
ATOM    138  N   ILE A  20     -70.361  32.347 -31.467  1.00  0.85           N
ATOM    139  CA  ILE A  20     -71.160  32.637 -30.280  1.00  0.85           C
ATOM    140  C   ILE A  20     -71.205  31.378 -29.416  1.00  0.85           C
ATOM    141  O   ILE A  20     -71.151  31.470 -28.195  1.00  0.85           O
ATOM    142  CB  ILE A  20     -72.585  33.177 -30.591  1.00  0.85           C
ATOM    143  CG1 ILE A  20     -72.519  34.452 -31.456  1.00  0.85           C
ATOM    144  CG2 ILE A  20     -73.299  33.543 -29.271  1.00  0.85           C
ATOM    145  CD1 ILE A  20     -73.855  34.863 -32.116  1.00  0.85           C
ATOM    146  N   LYS A  21     -71.217  30.190 -30.011  1.00  0.84           N
ATOM    147  CA  LYS A  21     -71.172  28.962 -29.206  1.00  0.84           C
ATOM    148  C   LYS A  21     -69.893  28.911 -28.381  1.00  0.84           C
ATOM    149  O   LYS A  21     -69.931  28.544 -27.213  1.00  0.84           O
ATOM    150  CB  LYS A  21     -71.263  27.719 -30.095  1.00  0.84           C
ATOM    151  CG  LYS A  21     -71.322  26.412 -29.321  1.00  0.84           C
ATOM    152  CD  LYS A  21     -71.403  25.243 -30.280  1.00  0.84           C
ATOM    153  CE  LYS A  21     -71.382  23.904 -29.565  1.00  0.84           C
ATOM    154  NZ  LYS A  21     -70.066  23.591 -28.916  1.00  0.84           N
ATOM    155  N   GLU A  22     -68.780  29.340 -28.956  1.00  0.83           N
ATOM    156  CA  GLU A  22     -67.520  29.407 -28.213  1.00  0.83           C
ATOM    157  C   GLU A  22     -67.620  30.381 -27.045  1.00  0.83           C
ATOM    158  O   GLU A  22     -67.197  30.066 -25.936  1.00  0.83           O
ATOM    159  CB  GLU A  22     -66.392  29.875 -29.129  1.00  0.83           C
ATOM    160  CG  GLU A  22     -66.051  28.908 -30.239  1.00  0.83           C
ATOM    161  CD  GLU A  22     -65.108  29.499 -31.272  1.00  0.83           C
ATOM    162  OE1 GLU A  22     -64.753  30.701 -31.224  1.00  0.83           O
ATOM    163  OE2 GLU A  22     -64.694  28.729 -32.169  1.00  0.83           O
ATOM    164  N   ILE A  23     -68.221  31.542 -27.275  1.00  0.84           N
ATOM    165  CA  ILE A  23     -68.370  32.555 -26.228  1.00  0.84           C
ATOM    166  C   ILE A  23     -69.192  31.976 -25.078  1.00  0.84           C
ATOM    167  O   ILE A  23     -68.822  32.090 -23.904  1.00  0.84           O
ATOM    168  CB  ILE A  23     -69.055  33.851 -26.789  1.00  0.84           C
ATOM    169  CG1 ILE A  23     -68.090  34.595 -27.732  1.00  0.84           C
ATOM    170  CG2 ILE A  23     -69.535  34.792 -25.658  1.00  0.84           C
ATOM    171  CD1 ILE A  23     -68.758  35.600 -28.690  1.00  0.84           C
ATOM    172  N   VAL A  24     -70.302  31.340 -25.413  1.00  0.87           N
ATOM    173  CA  VAL A  24     -71.234  30.841 -24.409  1.00  0.87           C
ATOM    174  C   VAL A  24     -70.677  29.627 -23.677  1.00  0.87           C
ATOM    175  O   VAL A  24     -70.785  29.541 -22.459  1.00  0.87           O
ATOM    176  CB  VAL A  24     -72.592  30.504 -25.074  1.00  0.87           C
ATOM    177  CG1 VAL A  24     -73.582  29.918 -24.077  1.00  0.87           C
ATOM    178  CG2 VAL A  24     -73.211  31.765 -25.693  1.00  0.87           C
ATOM    179  N   ASP A  25     -70.044  28.697 -24.374  1.00  0.84           N
ATOM    180  CA  ASP A  25     -69.502  27.517 -23.702  1.00  0.84           C
ATOM    181  C   ASP A  25     -68.317  27.906 -22.834  1.00  0.84           C
ATOM    182  O   ASP A  25     -68.126  27.351 -21.753  1.00  0.84           O
ATOM    183  CB  ASP A  25     -69.069  26.439 -24.692  1.00  0.84           C
ATOM    184  CG  ASP A  25     -70.236  25.643 -25.261  1.00  0.84           C
ATOM    185  OD1 ASP A  25     -71.365  25.643 -24.709  1.00  0.84           O
ATOM    186  OD2 ASP A  25     -69.999  24.937 -26.271  1.00  0.84           O
ATOM    187  N   ASN A  26     -67.556  28.913 -23.240  1.00  0.83           N
ATOM    188  CA  ASN A  26     -66.477  29.389 -22.380  1.00  0.83           C
ATOM    189  C   ASN A  26     -67.058  29.968 -21.095  1.00  0.83           C
ATOM    190  O   ASN A  26     -66.507  29.737 -20.024  1.00  0.83           O
ATOM    191  CB  ASN A  26     -65.593  30.428 -23.079  1.00  0.83           C
ATOM    192  CG  ASN A  26     -64.670  29.815 -24.104  1.00  0.83           C
ATOM    193  OD1 ASN A  26     -64.261  28.662 -23.983  1.00  0.83           O
ATOM    194  ND2 ASN A  26     -64.297  30.574 -25.092  1.00  0.83           N
ATOM    195  N   LEU A  27     -68.189  30.655 -21.167  1.00  0.83           N
ATOM    196  CA  LEU A  27     -68.841  31.168 -19.961  1.00  0.83           C
ATOM    197  C   LEU A  27     -69.532  30.079 -19.142  1.00  0.83           C
ATOM    198  O   LEU A  27     -69.665  30.204 -17.925  1.00  0.83           O
ATOM    199  CB  LEU A  27     -69.873  32.232 -20.339  1.00  0.83           C
ATOM    200  CG  LEU A  27     -69.333  33.586 -20.818  1.00  0.83           C
ATOM    201  CD1 LEU A  27     -70.458  34.405 -21.449  1.00  0.83           C
ATOM    202  CD2 LEU A  27     -68.711  34.356 -19.654  1.00  0.83           C
ATOM    203  N   ASN A  28     -69.950  28.997 -19.783  1.00  0.82           N
ATOM    204  CA  ASN A  28     -70.522  27.866 -19.052  1.00  0.82           C
ATOM    205  C   ASN A  28     -69.422  27.171 -18.251  1.00  0.82           C
ATOM    206  O   ASN A  28     -69.670  26.663 -17.166  1.00  0.82           O
ATOM    207  CB  ASN A  28     -71.152  26.823 -19.984  1.00  0.82           C
ATOM    208  CG  ASN A  28     -72.423  27.288 -20.650  1.00  0.82           C
ATOM    209  OD1 ASN A  28     -73.302  27.885 -20.043  1.00  0.82           O
ATOM    210  ND2 ASN A  28     -72.573  26.928 -21.890  1.00  0.82           N
ATOM    211  N   ASN A  29     -68.208  27.126 -18.787  1.00  0.82           N
ATOM    212  CA  ASN A  29     -67.088  26.463 -18.104  1.00  0.82           C
ATOM    213  C   ASN A  29     -66.393  27.343 -17.067  1.00  0.82           C
ATOM    214  O   ASN A  29     -65.759  26.844 -16.134  1.00  0.82           O
ATOM    215  CB  ASN A  29     -66.025  26.031 -19.121  1.00  0.82           C
ATOM    216  CG  ASN A  29     -66.495  24.922 -20.023  1.00  0.82           C
ATOM    217  OD1 ASN A  29     -67.214  24.018 -19.608  1.00  0.82           O
ATOM    218  ND2 ASN A  29     -66.089  24.967 -21.255  1.00  0.82           N
ATOM    219  N   ALA A  30     -66.459  28.652 -17.258  1.00  0.84           N
ATOM    220  CA  ALA A  30     -65.728  29.590 -16.416  1.00  0.84           C
ATOM    221  C   ALA A  30     -66.188  29.588 -14.957  1.00  0.84           C
ATOM    222  O   ALA A  30     -67.364  29.391 -14.651  1.00  0.84           O
ATOM    223  CB  ALA A  30     -65.859  30.996 -16.996  1.00  0.84           C
ATOM    224  N   ASP A  31     -65.258  29.889 -14.067  1.00  0.83           N
ATOM    225  CA  ASP A  31     -65.566  30.265 -12.690  1.00  0.83           C
ATOM    226  C   ASP A  31     -66.054  31.708 -12.744  1.00  0.83           C
ATOM    227  O   ASP A  31     -65.264  32.624 -13.001  1.00  0.83           O
ATOM    228  CB  ASP A  31     -64.299  30.198 -11.837  1.00  0.83           C
ATOM    229  CG  ASP A  31     -64.482  30.808 -10.464  1.00  0.83           C
ATOM    230  OD1 ASP A  31     -65.606  30.815  -9.914  1.00  0.83           O
ATOM    231  OD2 ASP A  31     -63.484  31.326  -9.917  1.00  0.83           O
ATOM    232  N   LEU A  32     -67.347  31.907 -12.534  1.00  0.81           N
ATOM    233  CA  LEU A  32     -67.951  33.235 -12.581  1.00  0.81           C
ATOM    234  C   LEU A  32     -68.496  33.583 -11.209  1.00  0.81           C
ATOM    235  O   LEU A  32     -68.845  32.704 -10.420  1.00  0.81           O
ATOM    236  CB  LEU A  32     -69.082  33.284 -13.616  1.00  0.81           C
ATOM    237  CG  LEU A  32     -68.713  33.061 -15.092  1.00  0.81           C
ATOM    238  CD1 LEU A  32     -69.960  33.155 -15.970  1.00  0.81           C
ATOM    239  CD2 LEU A  32     -67.677  34.060 -15.590  1.00  0.81           C
ATOM    240  N   ASP A  33     -68.549  34.872 -10.918  1.00  0.79           N
ATOM    241  CA  ASP A  33     -69.111  35.359  -9.666  1.00  0.79           C
ATOM    242  C   ASP A  33     -70.605  35.051  -9.602  1.00  0.79           C
ATOM    243  O   ASP A  33     -71.393  35.512 -10.435  1.00  0.79           O
ATOM    244  CB  ASP A  33     -68.859  36.867  -9.537  1.00  0.79           C
ATOM    245  CG  ASP A  33     -69.215  37.405  -8.163  1.00  0.79           C
ATOM    246  OD1 ASP A  33     -69.729  36.635  -7.325  1.00  0.79           O
ATOM    247  OD2 ASP A  33     -68.946  38.589  -7.873  1.00  0.79           O
ATOM    248  N   LYS A  34     -71.011  34.277  -8.604  1.00  0.77           N
ATOM    249  CA  LYS A  34     -72.424  33.943  -8.428  1.00  0.77           C
ATOM    250  C   LYS A  34     -73.221  35.160  -7.978  1.00  0.77           C
ATOM    251  O   LYS A  34     -74.424  35.245  -8.222  1.00  0.77           O
ATOM    252  CB  LYS A  34     -72.612  32.809  -7.412  1.00  0.77           C
ATOM    253  CG  LYS A  34     -71.853  31.506  -7.703  1.00  0.77           C
ATOM    254  CD  LYS A  34     -72.121  30.927  -9.082  1.00  0.77           C
ATOM    255  CE  LYS A  34     -71.623  29.498  -9.185  1.00  0.77           C
ATOM    256  NZ  LYS A  34     -71.768  28.972 -10.578  1.00  0.77           N
ATOM    257  N   ASN A  35     -72.552  36.125  -7.361  1.00  0.78           N
ATOM    258  CA  ASN A  35     -73.208  37.353  -6.915  1.00  0.78           C
ATOM    259  C   ASN A  35     -73.312  38.364  -8.051  1.00  0.78           C
ATOM    260  O   ASN A  35     -73.988  39.377  -7.904  1.00  0.78           O
ATOM    261  CB  ASN A  35     -72.463  37.993  -5.737  1.00  0.78           C
ATOM    262  CG  ASN A  35     -72.577  37.192  -4.473  1.00  0.78           C
ATOM    263  OD1 ASN A  35     -73.612  36.598  -4.189  1.00  0.78           O
ATOM    264  ND2 ASN A  35     -71.535  37.183  -3.692  1.00  0.78           N
ATOM    265  N   ALA A  36     -72.682  38.087  -9.184  1.00  0.85           N
ATOM    266  CA  ALA A  36     -72.861  38.918 -10.367  1.00  0.85           C
ATOM    267  C   ALA A  36     -73.998  38.302 -11.181  1.00  0.85           C
ATOM    268  O   ALA A  36     -73.922  37.137 -11.587  1.00  0.85           O
ATOM    269  CB  ALA A  36     -71.581  38.972 -11.191  1.00  0.85           C
ATOM    270  N   GLU A  37     -75.037  39.080 -11.427  1.00  0.87           N
ATOM    271  CA  GLU A  37     -76.097  38.694 -12.348  1.00  0.87           C
ATOM    272  C   GLU A  37     -75.511  38.945 -13.733  1.00  0.87           C
ATOM    273  O   GLU A  37     -74.858  39.965 -13.947  1.00  0.87           O
ATOM    274  CB  GLU A  37     -77.346  39.539 -12.084  1.00  0.87           C
ATOM    275  CG  GLU A  37     -78.587  39.115 -12.863  1.00  0.87           C
ATOM    276  CD  GLU A  37     -79.849  39.862 -12.435  1.00  0.87           C
ATOM    277  OE1 GLU A  37     -79.803  40.702 -11.507  1.00  0.87           O
ATOM    278  OE2 GLU A  37     -80.929  39.590 -13.013  1.00  0.87           O
ATOM    279  N   VAL A  38     -75.678  38.006 -14.651  1.00  0.90           N
ATOM    280  CA  VAL A  38     -75.056  38.094 -15.972  1.00  0.90           C
ATOM    281  C   VAL A  38     -76.130  37.943 -17.032  1.00  0.90           C
ATOM    282  O   VAL A  38     -76.975  37.043 -16.966  1.00  0.90           O
ATOM    283  CB  VAL A  38     -73.948  37.023 -16.164  1.00  0.90           C
ATOM    284  CG1 VAL A  38     -73.269  37.144 -17.543  1.00  0.90           C
ATOM    285  CG2 VAL A  38     -72.884  37.165 -15.073  1.00  0.90           C
ATOM    286  N   VAL A  39     -76.105  38.839 -18.005  1.00  0.91           N
ATOM    287  CA  VAL A  39     -77.047  38.820 -19.116  1.00  0.91           C
ATOM    288  C   VAL A  39     -76.200  38.971 -20.378  1.00  0.91           C
ATOM    289  O   VAL A  39     -75.260  39.749 -20.374  1.00  0.91           O
ATOM    290  CB  VAL A  39     -78.079  39.975 -18.959  1.00  0.91           C
ATOM    291  CG1 VAL A  39     -79.108  39.951 -20.076  1.00  0.91           C
ATOM    292  CG2 VAL A  39     -78.811  39.879 -17.607  1.00  0.91           C
ATOM    293  N   VAL A  40     -76.487  38.252 -21.452  1.00  0.90           N
ATOM    294  CA  VAL A  40     -75.778  38.421 -22.725  1.00  0.90           C
ATOM    295  C   VAL A  40     -76.826  38.767 -23.770  1.00  0.90           C
ATOM    296  O   VAL A  40     -77.977  38.379 -23.629  1.00  0.90           O
ATOM    297  CB  VAL A  40     -74.962  37.164 -23.141  1.00  0.90           C
ATOM    298  CG1 VAL A  40     -73.806  36.927 -22.158  1.00  0.90           C
ATOM    299  CG2 VAL A  40     -75.838  35.899 -23.246  1.00  0.90           C
ATOM    300  N   SER A  41     -76.464  39.518 -24.797  1.00  0.92           N
ATOM    301  CA  SER A  41     -77.432  39.971 -25.794  1.00  0.92           C
ATOM    302  C   SER A  41     -77.036  39.608 -27.225  1.00  0.92           C
ATOM    303  O   SER A  41     -76.263  40.335 -27.857  1.00  0.92           O
ATOM    304  CB  SER A  41     -77.667  41.468 -25.654  1.00  0.92           C
ATOM    305  OG  SER A  41     -78.857  41.850 -26.317  1.00  0.92           O
ATOM    306  N   PRO A  42     -77.509  38.455 -27.735  1.00  0.89           N
ATOM    307  CA  PRO A  42     -77.208  38.027 -29.109  1.00  0.89           C
ATOM    308  C   PRO A  42     -77.806  38.898 -30.206  1.00  0.89           C
ATOM    309  O   PRO A  42     -78.816  39.573 -29.970  1.00  0.89           O
ATOM    310  CB  PRO A  42     -77.891  36.657 -29.196  1.00  0.89           C
ATOM    311  CG  PRO A  42     -78.031  36.226 -27.813  1.00  0.89           C
ATOM    312  CD  PRO A  42     -78.364  37.455 -27.072  1.00  0.89           C
ATOM    313  N   PRO A  43     -77.267  38.815 -31.441  1.00  0.91           N
ATOM    314  CA  PRO A  43     -78.087  39.342 -32.540  1.00  0.91           C
ATOM    315  C   PRO A  43     -79.408  38.584 -32.591  1.00  0.91           C
ATOM    316  O   PRO A  43     -79.447  37.396 -32.261  1.00  0.91           O
ATOM    317  CB  PRO A  43     -77.263  39.038 -33.794  1.00  0.91           C
ATOM    318  CG  PRO A  43     -75.894  38.819 -33.303  1.00  0.91           C
ATOM    319  CD  PRO A  43     -76.030  38.197 -31.950  1.00  0.91           C
ATOM    320  N   ALA A  44     -80.493  39.241 -32.975  1.00  0.89           N
ATOM    321  CA  ALA A  44     -81.825  38.674 -32.763  1.00  0.89           C
ATOM    322  C   ALA A  44     -82.115  37.301 -33.395  1.00  0.89           C
ATOM    323  O   ALA A  44     -82.859  36.509 -32.828  1.00  0.89           O
ATOM    324  CB  ALA A  44     -82.882  39.695 -33.165  1.00  0.89           C
ATOM    325  N   ILE A  45     -81.492  36.986 -34.523  1.00  0.85           N
ATOM    326  CA  ILE A  45     -81.653  35.665 -35.142  1.00  0.85           C
ATOM    327  C   ILE A  45     -81.075  34.532 -34.277  1.00  0.85           C
ATOM    328  O   ILE A  45     -81.566  33.406 -34.295  1.00  0.85           O
ATOM    329  CB  ILE A  45     -81.031  35.664 -36.576  1.00  0.85           C
ATOM    330  CG1 ILE A  45     -81.437  34.391 -37.339  1.00  0.85           C
ATOM    331  CG2 ILE A  45     -79.490  35.877 -36.553  1.00  0.85           C
ATOM    332  CD1 ILE A  45     -81.118  34.410 -38.826  1.00  0.85           C
ATOM    333  N   TYR A  46     -80.062  34.821 -33.473  1.00  0.84           N
ATOM    334  CA  TYR A  46     -79.405  33.785 -32.682  1.00  0.84           C
ATOM    335  C   TYR A  46     -80.028  33.665 -31.296  1.00  0.84           C
ATOM    336  O   TYR A  46     -79.643  32.789 -30.533  1.00  0.84           O
ATOM    337  CB  TYR A  46     -77.904  34.066 -32.545  1.00  0.84           C
ATOM    338  CG  TYR A  46     -77.143  34.062 -33.857  1.00  0.84           C
ATOM    339  CD1 TYR A  46     -76.676  35.263 -34.417  1.00  0.84           C
ATOM    340  CD2 TYR A  46     -76.855  32.857 -34.532  1.00  0.84           C
ATOM    341  CE1 TYR A  46     -75.937  35.271 -35.629  1.00  0.84           C
ATOM    342  CE2 TYR A  46     -76.137  32.866 -35.764  1.00  0.84           C
ATOM    343  CZ  TYR A  46     -75.681  34.071 -36.297  1.00  0.84           C
ATOM    344  OH  TYR A  46     -74.970  34.073 -37.471  1.00  0.84           O
ATOM    345  N   LEU A  47     -80.997  34.505 -30.954  1.00  0.84           N
ATOM    346  CA  LEU A  47     -81.597  34.463 -29.613  1.00  0.84           C
ATOM    347  C   LEU A  47     -82.084  33.081 -29.151  1.00  0.84           C
ATOM    348  O   LEU A  47     -81.717  32.670 -28.040  1.00  0.84           O
ATOM    349  CB  LEU A  47     -82.755  35.465 -29.509  1.00  0.84           C
ATOM    350  CG  LEU A  47     -82.398  36.906 -29.130  1.00  0.84           C
ATOM    351  CD1 LEU A  47     -83.554  37.850 -29.425  1.00  0.84           C
ATOM    352  CD2 LEU A  47     -82.055  36.998 -27.651  1.00  0.84           C
ATOM    353  N   PRO A  48     -82.856  32.334 -29.975  1.00  0.83           N
ATOM    354  CA  PRO A  48     -83.210  31.011 -29.439  1.00  0.83           C
ATOM    355  C   PRO A  48     -82.014  30.086 -29.220  1.00  0.83           C
ATOM    356  O   PRO A  48     -81.953  29.330 -28.253  1.00  0.83           O
ATOM    357  CB  PRO A  48     -84.092  30.419 -30.550  1.00  0.83           C
ATOM    358  CG  PRO A  48     -84.620  31.582 -31.269  1.00  0.83           C
ATOM    359  CD  PRO A  48     -83.462  32.521 -31.310  1.00  0.83           C
ATOM    360  N   LEU A  49     -81.065  30.150 -30.143  1.00  0.82           N
ATOM    361  CA  LEU A  49     -79.930  29.232 -30.186  1.00  0.82           C
ATOM    362  C   LEU A  49     -78.937  29.491 -29.066  1.00  0.82           C
ATOM    363  O   LEU A  49     -78.326  28.575 -28.526  1.00  0.82           O
ATOM    364  CB  LEU A  49     -79.212  29.399 -31.530  1.00  0.82           C
ATOM    365  CG  LEU A  49     -80.045  29.168 -32.801  1.00  0.82           C
ATOM    366  CD1 LEU A  49     -79.230  29.546 -34.029  1.00  0.82           C
ATOM    367  CD2 LEU A  49     -80.516  27.726 -32.918  1.00  0.82           C
ATOM    368  N   VAL A  50     -78.771  30.748 -28.696  1.00  0.83           N
ATOM    369  CA  VAL A  50     -77.880  31.089 -27.593  1.00  0.83           C
ATOM    370  C   VAL A  50     -78.509  30.639 -26.292  1.00  0.83           C
ATOM    371  O   VAL A  50     -77.819  30.080 -25.436  1.00  0.83           O
ATOM    372  CB  VAL A  50     -77.552  32.591 -27.580  1.00  0.83           C
ATOM    373  CG1 VAL A  50     -76.752  32.987 -26.332  1.00  0.83           C
ATOM    374  CG2 VAL A  50     -76.748  32.915 -28.834  1.00  0.83           C
ATOM    375  N   ARG A  51     -79.820  30.802 -26.169  1.00  0.75           N
ATOM    376  CA  ARG A  51     -80.512  30.324 -24.976  1.00  0.75           C
ATOM    377  C   ARG A  51     -80.357  28.810 -24.855  1.00  0.75           C
ATOM    378  O   ARG A  51     -80.133  28.298 -23.765  1.00  0.75           O
ATOM    379  CB  ARG A  51     -81.984  30.733 -25.003  1.00  0.75           C
ATOM    380  CG  ARG A  51     -82.704  30.428 -23.703  1.00  0.75           C
ATOM    381  CD  ARG A  51     -84.180  30.749 -23.800  1.00  0.75           C
ATOM    382  NE  ARG A  51     -84.900  30.238 -22.625  1.00  0.75           N
ATOM    383  CZ  ARG A  51     -85.323  28.990 -22.452  1.00  0.75           C
ATOM    384  NH1 ARG A  51     -85.168  28.041 -23.342  1.00  0.75           N
ATOM    385  NH2 ARG A  51     -85.925  28.672 -21.343  1.00  0.75           N
ATOM    386  N   GLU A  52     -80.411  28.090 -25.966  1.00  0.79           N
ATOM    387  CA  GLU A  52     -80.210  26.638 -25.933  1.00  0.79           C
ATOM    388  C   GLU A  52     -78.797  26.236 -25.516  1.00  0.79           C
ATOM    389  O   GLU A  52     -78.614  25.194 -24.889  1.00  0.79           O
ATOM    390  CB  GLU A  52     -80.509  26.002 -27.295  1.00  0.79           C
ATOM    391  CG  GLU A  52     -81.981  25.981 -27.673  1.00  0.79           C
ATOM    392  CD  GLU A  52     -82.830  25.182 -26.702  1.00  0.79           C
ATOM    393  OE1 GLU A  52     -82.617  23.958 -26.561  1.00  0.79           O
ATOM    394  OE2 GLU A  52     -83.737  25.761 -26.064  1.00  0.79           O
ATOM    395  N   THR A  53     -77.793  27.045 -25.824  1.00  0.83           N
ATOM    396  CA  THR A  53     -76.415  26.720 -25.445  1.00  0.83           C
ATOM    397  C   THR A  53     -75.962  27.162 -24.053  1.00  0.83           C
ATOM    398  O   THR A  53     -74.888  26.741 -23.620  1.00  0.83           O
ATOM    399  CB  THR A  53     -75.397  27.275 -26.470  1.00  0.83           C
ATOM    400  OG1 THR A  53     -75.646  28.662 -26.721  1.00  0.83           O
ATOM    401  CG2 THR A  53     -75.504  26.549 -27.799  1.00  0.83           C
ATOM    402  N   LEU A  54     -76.733  27.976 -23.340  1.00  0.78           N
ATOM    403  CA  LEU A  54     -76.332  28.441 -22.002  1.00  0.78           C
ATOM    404  C   LEU A  54     -76.968  27.624 -20.880  1.00  0.78           C
ATOM    405  O   LEU A  54     -77.965  26.929 -21.091  1.00  0.78           O
ATOM    406  CB  LEU A  54     -76.630  29.942 -21.822  1.00  0.78           C
ATOM    407  CG  LEU A  54     -78.036  30.558 -21.934  1.00  0.78           C
ATOM    408  CD1 LEU A  54     -79.059  30.131 -20.891  1.00  0.78           C
ATOM    409  CD2 LEU A  54     -77.888  32.076 -21.864  1.00  0.78           C
ATOM    410  N   ARG A  55     -76.419  27.742 -19.679  1.00  0.64           N
ATOM    411  CA  ARG A  55     -77.045  27.197 -18.469  1.00  0.64           C
ATOM    412  C   ARG A  55     -77.524  28.377 -17.634  1.00  0.64           C
ATOM    413  O   ARG A  55     -77.104  29.515 -17.871  1.00  0.64           O
ATOM    414  CB  ARG A  55     -76.078  26.296 -17.684  1.00  0.64           C
ATOM    415  CG  ARG A  55     -74.890  27.008 -17.058  1.00  0.64           C
ATOM    416  CD  ARG A  55     -73.914  26.051 -16.410  1.00  0.64           C
ATOM    417  NE  ARG A  55     -72.833  26.807 -15.766  1.00  0.64           N
ATOM    418  CZ  ARG A  55     -71.924  26.330 -14.930  1.00  0.64           C
ATOM    419  NH1 ARG A  55     -71.108  27.165 -14.363  1.00  0.64           N
ATOM    420  NH2 ARG A  55     -71.794  25.066 -14.625  1.00  0.64           N
ATOM    421  N   LYS A  56     -78.383  28.108 -16.663  1.00  0.68           N
ATOM    422  CA  LYS A  56     -78.928  29.143 -15.779  1.00  0.68           C
ATOM    423  C   LYS A  56     -77.797  29.826 -15.011  1.00  0.68           C
ATOM    424  O   LYS A  56     -76.794  29.178 -14.721  1.00  0.68           O
ATOM    425  CB  LYS A  56     -79.933  28.494 -14.816  1.00  0.68           C
ATOM    426  CG  LYS A  56     -80.993  29.422 -14.219  1.00  0.68           C
ATOM    427  CD  LYS A  56     -82.001  29.903 -15.269  1.00  0.68           C
ATOM    428  CE  LYS A  56     -83.030  30.833 -14.646  1.00  0.68           C
ATOM    429  NZ  LYS A  56     -83.962  31.410 -15.669  1.00  0.68           N
ATOM    430  N   ASP A  57     -77.990  31.117 -14.757  1.00  0.75           N
ATOM    431  CA  ASP A  57     -77.103  32.109 -14.100  1.00  0.75           C
ATOM    432  C   ASP A  57     -76.630  33.092 -15.167  1.00  0.75           C
ATOM    433  O   ASP A  57     -75.990  34.098 -14.859  1.00  0.75           O
ATOM    434  CB  ASP A  57     -75.862  31.613 -13.338  1.00  0.75           C
ATOM    435  CG  ASP A  57     -76.190  30.746 -12.142  1.00  0.75           C
ATOM    436  OD1 ASP A  57     -77.353  30.637 -11.706  1.00  0.75           O
ATOM    437  OD2 ASP A  57     -75.236  30.124 -11.621  1.00  0.75           O
ATOM    438  N   ILE A  58     -76.971  32.826 -16.419  1.00  0.83           N
ATOM    439  CA  ILE A  58     -76.741  33.757 -17.523  1.00  0.83           C
ATOM    440  C   ILE A  58     -78.090  33.824 -18.230  1.00  0.83           C
ATOM    441  O   ILE A  58     -78.701  32.783 -18.472  1.00  0.83           O
ATOM    442  CB  ILE A  58     -75.629  33.276 -18.509  1.00  0.83           C
ATOM    443  CG1 ILE A  58     -74.270  33.163 -17.788  1.00  0.83           C
ATOM    444  CG2 ILE A  58     -75.483  34.261 -19.705  1.00  0.83           C
ATOM    445  CD1 ILE A  58     -73.192  32.391 -18.552  1.00  0.83           C
ATOM    446  N   GLU A  59     -78.564  35.017 -18.556  1.00  0.86           N
ATOM    447  CA  GLU A  59     -79.811  35.191 -19.305  1.00  0.86           C
ATOM    448  C   GLU A  59     -79.542  35.741 -20.699  1.00  0.86           C
ATOM    449  O   GLU A  59     -78.584  36.477 -20.883  1.00  0.86           O
ATOM    450  CB  GLU A  59     -80.731  36.181 -18.584  1.00  0.86           C
ATOM    451  CG  GLU A  59     -81.402  35.621 -17.341  1.00  0.86           C
ATOM    452  CD  GLU A  59     -82.257  34.412 -17.671  1.00  0.86           C
ATOM    453  OE1 GLU A  59     -83.002  34.454 -18.681  1.00  0.86           O
ATOM    454  OE2 GLU A  59     -82.172  33.375 -16.979  1.00  0.86           O
ATOM    455  N   VAL A  60     -80.399  35.448 -21.669  1.00  0.88           N
ATOM    456  CA  VAL A  60     -80.374  36.181 -22.940  1.00  0.88           C
ATOM    457  C   VAL A  60     -81.228  37.453 -22.881  1.00  0.88           C
ATOM    458  O   VAL A  60     -82.266  37.495 -22.205  1.00  0.88           O
ATOM    459  CB  VAL A  60     -80.823  35.320 -24.158  1.00  0.88           C
ATOM    460  CG1 VAL A  60     -79.781  34.258 -24.483  1.00  0.88           C
ATOM    461  CG2 VAL A  60     -82.180  34.642 -23.938  1.00  0.88           C
ATOM    462  N   ALA A  61     -80.794  38.465 -23.622  1.00  0.91           N
ATOM    463  CA  ALA A  61     -81.508  39.722 -23.821  1.00  0.91           C
ATOM    464  C   ALA A  61     -81.637  40.008 -25.308  1.00  0.91           C
ATOM    465  O   ALA A  61     -80.694  39.777 -26.058  1.00  0.91           O
ATOM    466  CB  ALA A  61     -80.737  40.878 -23.179  1.00  0.91           C
ATOM    467  N   ALA A  62     -82.749  40.589 -25.722  1.00  0.93           N
ATOM    468  CA  ALA A  62     -82.854  41.103 -27.081  1.00  0.93           C
ATOM    469  C   ALA A  62     -82.168  42.468 -27.133  1.00  0.93           C
ATOM    470  O   ALA A  62     -82.091  43.169 -26.130  1.00  0.93           O
ATOM    471  CB  ALA A  62     -84.303  41.218 -27.477  1.00  0.93           C
ATOM    472  N   GLN A  63     -81.701  42.864 -28.303  1.00  0.91           N
ATOM    473  CA  GLN A  63     -81.008  44.140 -28.467  1.00  0.91           C
ATOM    474  C   GLN A  63     -81.929  45.315 -28.803  1.00  0.91           C
ATOM    475  O   GLN A  63     -81.509  46.471 -28.731  1.00  0.91           O
ATOM    476  CB  GLN A  63     -79.980  43.979 -29.580  1.00  0.91           C
ATOM    477  CG  GLN A  63     -78.832  43.048 -29.231  1.00  0.91           C
ATOM    478  CD  GLN A  63     -77.866  42.857 -30.368  1.00  0.91           C
ATOM    479  OE1 GLN A  63     -77.988  43.465 -31.428  1.00  0.91           O
ATOM    480  NE2 GLN A  63     -76.908  42.008 -30.172  1.00  0.91           N
ATOM    481  N   ASN A  64     -83.160  45.028 -29.208  1.00  0.92           N
ATOM    482  CA  ASN A  64     -84.175  46.045 -29.504  1.00  0.92           C
ATOM    483  C   ASN A  64     -85.551  45.366 -29.523  1.00  0.92           C
ATOM    484  O   ASN A  64     -85.614  44.146 -29.669  1.00  0.92           O
ATOM    485  CB  ASN A  64     -83.914  46.662 -30.887  1.00  0.92           C
ATOM    486  CG  ASN A  64     -84.806  47.844 -31.175  1.00  0.92           C
ATOM    487  OD1 ASN A  64     -84.919  48.776 -30.378  1.00  0.92           O
ATOM    488  ND2 ASN A  64     -85.460  47.809 -32.298  1.00  0.92           N
ATOM    489  N   VAL A  65     -86.626  46.140 -29.456  1.00  0.92           N
ATOM    490  CA  VAL A  65     -87.987  45.703 -29.793  1.00  0.92           C
ATOM    491  C   VAL A  65     -88.603  46.899 -30.493  1.00  0.92           C
ATOM    492  O   VAL A  65     -88.057  47.994 -30.388  1.00  0.92           O
ATOM    493  CB  VAL A  65     -88.884  45.389 -28.564  1.00  0.92           C
ATOM    494  CG1 VAL A  65     -88.558  44.024 -28.016  1.00  0.92           C
ATOM    495  CG2 VAL A  65     -88.739  46.459 -27.474  1.00  0.92           C
ATOM    496  N   PHE A  66     -89.729  46.716 -31.162  1.00  0.86           N
ATOM    497  CA  PHE A  66     -90.480  47.822 -31.740  1.00  0.86           C
ATOM    498  C   PHE A  66     -91.367  48.532 -30.709  1.00  0.86           C
ATOM    499  O   PHE A  66     -91.623  48.021 -29.622  1.00  0.86           O
ATOM    500  CB  PHE A  66     -91.335  47.295 -32.891  1.00  0.86           C
ATOM    501  CG  PHE A  66     -91.827  48.377 -33.813  1.00  0.86           C
ATOM    502  CD1 PHE A  66     -90.910  49.175 -34.519  1.00  0.86           C
ATOM    503  CD2 PHE A  66     -93.197  48.661 -33.916  1.00  0.86           C
ATOM    504  CE1 PHE A  66     -91.346  50.276 -35.288  1.00  0.86           C
ATOM    505  CE2 PHE A  66     -93.644  49.772 -34.664  1.00  0.86           C
ATOM    506  CZ  PHE A  66     -92.717  50.580 -35.354  1.00  0.86           C
ATOM    507  N   ASN A  67     -91.866  49.704 -31.080  1.00  0.84           N
ATOM    508  CA  ASN A  67     -92.724  50.531 -30.226  1.00  0.84           C
ATOM    509  C   ASN A  67     -94.104  49.954 -29.949  1.00  0.84           C
ATOM    510  O   ASN A  67     -94.774  50.361 -29.001  1.00  0.84           O
ATOM    511  CB  ASN A  67     -92.989  51.861 -30.940  1.00  0.84           C
ATOM    512  CG  ASN A  67     -91.762  52.687 -31.084  1.00  0.84           C
ATOM    513  OD1 ASN A  67     -91.157  53.065 -30.105  1.00  0.84           O
ATOM    514  ND2 ASN A  67     -91.355  52.936 -32.295  1.00  0.84           N
ATOM    515  N   LYS A  68     -94.574  49.102 -30.847  1.00  0.82           N
ATOM    516  CA  LYS A  68     -95.988  48.737 -30.913  1.00  0.82           C
ATOM    517  C   LYS A  68     -96.120  47.220 -30.806  1.00  0.82           C
ATOM    518  O   LYS A  68     -95.172  46.505 -31.144  1.00  0.82           O
ATOM    519  CB  LYS A  68     -96.600  49.207 -32.247  1.00  0.82           C
ATOM    520  CG  LYS A  68     -96.502  50.710 -32.559  1.00  0.82           C
ATOM    521  CD  LYS A  68     -97.296  51.618 -31.618  1.00  0.82           C
ATOM    522  CE  LYS A  68     -97.146  53.078 -32.055  1.00  0.82           C
ATOM    523  NZ  LYS A  68     -97.944  54.031 -31.213  1.00  0.82           N
ATOM    524  N   PRO A  69     -97.290  46.719 -30.377  1.00  0.85           N
ATOM    525  CA  PRO A  69     -97.702  45.328 -30.603  1.00  0.85           C
ATOM    526  C   PRO A  69     -97.698  44.862 -32.047  1.00  0.85           C
ATOM    527  O   PRO A  69     -97.587  45.664 -32.978  1.00  0.85           O
ATOM    528  CB  PRO A  69     -99.142  45.322 -30.094  1.00  0.85           C
ATOM    529  CG  PRO A  69     -99.173  46.356 -29.098  1.00  0.85           C
ATOM    530  CD  PRO A  69     -98.342  47.450 -29.649  1.00  0.85           C
ATOM    531  N   ASN A  70     -97.870  43.553 -32.198  1.00  0.83           N
ATOM    532  CA  ASN A  70     -97.789  42.862 -33.488  1.00  0.83           C
ATOM    533  C   ASN A  70     -98.644  43.506 -34.575  1.00  0.83           C
ATOM    534  O   ASN A  70     -99.741  44.004 -34.308  1.00  0.83           O
ATOM    535  CB  ASN A  70     -98.220  41.397 -33.331  1.00  0.83           C
ATOM    536  CG  ASN A  70     -97.240  40.577 -32.534  1.00  0.83           C
ATOM    537  OD1 ASN A  70     -96.054  40.861 -32.492  1.00  0.83           O
ATOM    538  ND2 ASN A  70     -97.727  39.564 -31.879  1.00  0.83           N
ATOM    539  N   GLY A  71     -98.134  43.501 -35.797  1.00  0.87           N
ATOM    540  CA  GLY A  71     -98.799  44.163 -36.903  1.00  0.87           C
ATOM    541  C   GLY A  71     -97.912  44.356 -38.118  1.00  0.87           C
ATOM    542  O   GLY A  71     -96.886  43.682 -38.280  1.00  0.87           O
ATOM    543  N   ALA A  72     -98.317  45.272 -38.987  1.00  0.87           N
ATOM    544  CA  ALA A  72     -97.633  45.547 -40.252  1.00  0.87           C
ATOM    545  C   ALA A  72     -96.295  46.306 -40.148  1.00  0.87           C
ATOM    546  O   ALA A  72     -96.170  47.450 -40.585  1.00  0.87           O
ATOM    547  CB  ALA A  72     -98.601  46.274 -41.196  1.00  0.87           C
ATOM    548  N   PHE A  73     -95.309  45.661 -39.540  1.00  0.84           N
ATOM    549  CA  PHE A  73     -93.975  46.227 -39.336  1.00  0.84           C
ATOM    550  C   PHE A  73     -92.870  45.289 -39.823  1.00  0.84           C
ATOM    551  O   PHE A  73     -92.268  44.544 -39.054  1.00  0.84           O
ATOM    552  CB  PHE A  73     -93.796  46.551 -37.852  1.00  0.84           C
ATOM    553  CG  PHE A  73     -94.895  47.412 -37.300  1.00  0.84           C
ATOM    554  CD1 PHE A  73     -95.931  46.842 -36.541  1.00  0.84           C
ATOM    555  CD2 PHE A  73     -94.920  48.790 -37.563  1.00  0.84           C
ATOM    556  CE1 PHE A  73     -96.954  47.641 -35.992  1.00  0.84           C
ATOM    557  CE2 PHE A  73     -95.960  49.602 -37.054  1.00  0.84           C
ATOM    558  CZ  PHE A  73     -96.965  49.028 -36.241  1.00  0.84           C
ATOM    559  N   THR A  74     -92.631  45.280 -41.124  1.00  0.89           N
ATOM    560  CA  THR A  74     -91.577  44.439 -41.698  1.00  0.89           C
ATOM    561  C   THR A  74     -90.193  44.771 -41.112  1.00  0.89           C
ATOM    562  O   THR A  74     -89.744  45.918 -41.142  1.00  0.89           O
ATOM    563  CB  THR A  74     -91.563  44.612 -43.237  1.00  0.89           C
ATOM    564  OG1 THR A  74     -92.858  44.298 -43.752  1.00  0.89           O
ATOM    565  CG2 THR A  74     -90.618  43.689 -43.958  1.00  0.89           C
ATOM    566  N   GLY A  75     -89.509  43.753 -40.604  1.00  0.89           N
ATOM    567  CA  GLY A  75     -88.144  43.880 -40.112  1.00  0.89           C
ATOM    568  C   GLY A  75     -88.002  44.098 -38.619  1.00  0.89           C
ATOM    569  O   GLY A  75     -86.891  44.301 -38.122  1.00  0.89           O
ATOM    570  N   GLU A  76     -89.113  44.070 -37.899  1.00  0.85           N
ATOM    571  CA  GLU A  76     -89.148  44.404 -36.475  1.00  0.85           C
ATOM    572  C   GLU A  76     -89.655  43.227 -35.629  1.00  0.85           C
ATOM    573  O   GLU A  76     -90.184  42.264 -36.185  1.00  0.85           O
ATOM    574  CB  GLU A  76     -90.042  45.635 -36.306  1.00  0.85           C
ATOM    575  CG  GLU A  76     -89.543  46.892 -37.036  1.00  0.85           C
ATOM    576  CD  GLU A  76     -88.170  47.349 -36.551  1.00  0.85           C
ATOM    577  OE1 GLU A  76     -87.989  47.551 -35.327  1.00  0.85           O
ATOM    578  OE2 GLU A  76     -87.238  47.503 -37.372  1.00  0.85           O
ATOM    579  N   ILE A  77     -89.454  43.281 -34.314  1.00  0.87           N
ATOM    580  CA  ILE A  77     -89.873  42.232 -33.369  1.00  0.87           C
ATOM    581  C   ILE A  77     -90.586  42.945 -32.219  1.00  0.87           C
ATOM    582  O   ILE A  77     -90.081  43.950 -31.722  1.00  0.87           O
ATOM    583  CB  ILE A  77     -88.654  41.449 -32.776  1.00  0.87           C
ATOM    584  CG1 ILE A  77     -87.835  40.789 -33.900  1.00  0.87           C
ATOM    585  CG2 ILE A  77     -89.122  40.367 -31.760  1.00  0.87           C
ATOM    586  CD1 ILE A  77     -86.480  40.248 -33.484  1.00  0.87           C
ATOM    587  N   SER A  78     -91.745  42.472 -31.787  1.00  0.88           N
ATOM    588  CA  SER A  78     -92.455  43.116 -30.681  1.00  0.88           C
ATOM    589  C   SER A  78     -92.032  42.559 -29.323  1.00  0.88           C
ATOM    590  O   SER A  78     -91.442  41.479 -29.215  1.00  0.88           O
ATOM    591  CB  SER A  78     -93.948  42.869 -30.835  1.00  0.88           C
ATOM    592  OG  SER A  78     -94.190  41.493 -30.665  1.00  0.88           O
ATOM    593  N   VAL A  79     -92.418  43.250 -28.261  1.00  0.87           N
ATOM    594  CA  VAL A  79     -92.209  42.750 -26.902  1.00  0.87           C
ATOM    595  C   VAL A  79     -92.999  41.462 -26.691  1.00  0.87           C
ATOM    596  O   VAL A  79     -92.510  40.527 -26.057  1.00  0.87           O
ATOM    597  CB  VAL A  79     -92.669  43.800 -25.859  1.00  0.87           C
ATOM    598  CG1 VAL A  79     -92.552  43.291 -24.443  1.00  0.87           C
ATOM    599  CG2 VAL A  79     -91.842  45.077 -25.974  1.00  0.87           C
ATOM    600  N   SER A  80     -94.200  41.369 -27.246  1.00  0.86           N
ATOM    601  CA  SER A  80     -95.019  40.178 -27.043  1.00  0.86           C
ATOM    602  C   SER A  80     -94.368  38.945 -27.664  1.00  0.86           C
ATOM    603  O   SER A  80     -94.494  37.841 -27.142  1.00  0.86           O
ATOM    604  CB  SER A  80     -96.416  40.397 -27.622  1.00  0.86           C
ATOM    605  OG  SER A  80     -96.330  40.718 -28.996  1.00  0.86           O
ATOM    606  N   GLN A  81     -93.603  39.120 -28.730  1.00  0.83           N
ATOM    607  CA  GLN A  81     -92.879  38.003 -29.330  1.00  0.83           C
ATOM    608  C   GLN A  81     -91.663  37.600 -28.507  1.00  0.83           C
ATOM    609  O   GLN A  81     -91.354  36.418 -28.411  1.00  0.83           O
ATOM    610  CB  GLN A  81     -92.487  38.370 -30.754  1.00  0.83           C
ATOM    611  CG  GLN A  81     -93.726  38.443 -31.623  1.00  0.83           C
ATOM    612  CD  GLN A  81     -93.469  38.963 -33.007  1.00  0.83           C
ATOM    613  OE1 GLN A  81     -92.611  39.808 -33.245  1.00  0.83           O
ATOM    614  NE2 GLN A  81     -94.209  38.446 -33.941  1.00  0.83           N
ATOM    615  N   LEU A  82     -91.022  38.541 -27.826  1.00  0.83           N
ATOM    616  CA  LEU A  82     -89.958  38.168 -26.889  1.00  0.83           C
ATOM    617  C   LEU A  82     -90.527  37.394 -25.710  1.00  0.83           C
ATOM    618  O   LEU A  82     -89.947  36.408 -25.251  1.00  0.83           O
ATOM    619  CB  LEU A  82     -89.261  39.389 -26.295  1.00  0.83           C
ATOM    620  CG  LEU A  82     -88.464  40.368 -27.153  1.00  0.83           C
ATOM    621  CD1 LEU A  82     -87.652  41.213 -26.173  1.00  0.83           C
ATOM    622  CD2 LEU A  82     -87.552  39.700 -28.166  1.00  0.83           C
ATOM    623  N   LYS A  83     -91.678  37.856 -25.240  1.00  0.79           N
ATOM    624  CA  LYS A  83     -92.384  37.265 -24.104  1.00  0.79           C
ATOM    625  C   LYS A  83     -92.814  35.843 -24.441  1.00  0.79           C
ATOM    626  O   LYS A  83     -92.720  34.940 -23.613  1.00  0.79           O
ATOM    627  CB  LYS A  83     -93.590  38.162 -23.777  1.00  0.79           C
ATOM    628  CG  LYS A  83     -94.440  37.774 -22.579  1.00  0.79           C
ATOM    629  CD  LYS A  83     -93.728  37.978 -21.255  1.00  0.79           C
ATOM    630  CE  LYS A  83     -94.628  37.662 -20.072  1.00  0.79           C
ATOM    631  NZ  LYS A  83     -95.113  36.250 -20.055  1.00  0.79           N
ATOM    632  N   ASP A  84     -93.225  35.630 -25.681  1.00  0.82           N
ATOM    633  CA  ASP A  84     -93.590  34.301 -26.171  1.00  0.82           C
ATOM    634  C   ASP A  84     -92.415  33.325 -26.138  1.00  0.82           C
ATOM    635  O   ASP A  84     -92.566  32.163 -25.765  1.00  0.82           O
ATOM    636  CB  ASP A  84     -94.086  34.421 -27.609  1.00  0.82           C
ATOM    637  CG  ASP A  84     -94.458  33.091 -28.202  1.00  0.82           C
ATOM    638  OD1 ASP A  84     -95.193  32.305 -27.567  1.00  0.82           O
ATOM    639  OD2 ASP A  84     -94.037  32.825 -29.342  1.00  0.82           O
ATOM    640  N   SER A  85     -91.226  33.805 -26.467  1.00  0.80           N
ATOM    641  CA  SER A  85     -90.014  32.989 -26.397  1.00  0.80           C
ATOM    642  C   SER A  85     -89.343  32.986 -25.024  1.00  0.80           C
ATOM    643  O   SER A  85     -88.219  32.499 -24.885  1.00  0.80           O
ATOM    644  CB  SER A  85     -89.023  33.481 -27.444  1.00  0.80           C
ATOM    645  OG  SER A  85     -89.085  34.891 -27.556  1.00  0.80           O
ATOM    646  N   ASP A  86     -90.016  33.544 -24.025  1.00  0.78           N
ATOM    647  CA  ASP A  86     -89.537  33.621 -22.637  1.00  0.78           C
ATOM    648  C   ASP A  86     -88.211  34.364 -22.470  1.00  0.78           C
ATOM    649  O   ASP A  86     -87.438  34.100 -21.541  1.00  0.78           O
ATOM    650  CB  ASP A  86     -89.470  32.235 -21.980  1.00  0.78           C
ATOM    651  CG  ASP A  86     -90.831  31.636 -21.758  1.00  0.78           C
ATOM    652  OD1 ASP A  86     -91.693  32.301 -21.138  1.00  0.78           O
ATOM    653  OD2 ASP A  86     -91.050  30.459 -22.126  1.00  0.78           O
ATOM    654  N   ILE A  87     -87.943  35.311 -23.358  1.00  0.83           N
ATOM    655  CA  ILE A  87     -86.734  36.128 -23.265  1.00  0.83           C
ATOM    656  C   ILE A  87     -87.066  37.100 -22.139  1.00  0.83           C
ATOM    657  O   ILE A  87     -88.084  37.785 -22.196  1.00  0.83           O
ATOM    658  CB  ILE A  87     -86.434  36.908 -24.582  1.00  0.83           C
ATOM    659  CG1 ILE A  87     -86.387  35.974 -25.807  1.00  0.83           C
ATOM    660  CG2 ILE A  87     -85.144  37.746 -24.465  1.00  0.83           C
ATOM    661  CD1 ILE A  87     -85.312  34.884 -25.847  1.00  0.83           C
ATOM    662  N   ASN A  88     -86.272  37.116 -21.079  1.00  0.87           N
ATOM    663  CA  ASN A  88     -86.589  37.940 -19.912  1.00  0.87           C
ATOM    664  C   ASN A  88     -86.156  39.388 -20.057  1.00  0.87           C
ATOM    665  O   ASN A  88     -86.679  40.247 -19.358  1.00  0.87           O
ATOM    666  CB  ASN A  88     -85.904  37.383 -18.662  1.00  0.87           C
ATOM    667  CG  ASN A  88     -86.540  36.114 -18.172  1.00  0.87           C
ATOM    668  OD1 ASN A  88     -87.726  36.074 -17.859  1.00  0.87           O
ATOM    669  ND2 ASN A  88     -85.777  35.069 -18.098  1.00  0.87           N
ATOM    670  N   TRP A  89     -85.181  39.650 -20.914  1.00  0.92           N
ATOM    671  CA  TRP A  89     -84.537  40.960 -20.978  1.00  0.92           C
ATOM    672  C   TRP A  89     -84.548  41.606 -22.359  1.00  0.92           C
ATOM    673  O   TRP A  89     -84.547  40.920 -23.383  1.00  0.92           O
ATOM    674  CB  TRP A  89     -83.077  40.819 -20.552  1.00  0.92           C
ATOM    675  CG  TRP A  89     -82.855  40.609 -19.099  1.00  0.92           C
ATOM    676  CD1 TRP A  89     -82.734  39.426 -18.440  1.00  0.92           C
ATOM    677  CD2 TRP A  89     -82.648  41.627 -18.106  1.00  0.92           C
ATOM    678  NE1 TRP A  89     -82.504  39.622 -17.106  1.00  0.92           N
ATOM    679  CE2 TRP A  89     -82.460  40.965 -16.861  1.00  0.92           C
ATOM    680  CE3 TRP A  89     -82.634  43.037 -18.135  1.00  0.92           C
ATOM    681  CZ2 TRP A  89     -82.296  41.667 -15.653  1.00  0.92           C
ATOM    682  CZ3 TRP A  89     -82.451  43.751 -16.921  1.00  0.92           C
ATOM    683  CH2 TRP A  89     -82.302  43.049 -15.689  1.00  0.92           C
ATOM    684  N   VAL A  90     -84.471  42.927 -22.386  1.00  0.93           N
ATOM    685  CA  VAL A  90     -84.215  43.678 -23.614  1.00  0.93           C
ATOM    686  C   VAL A  90     -83.290  44.854 -23.277  1.00  0.93           C
ATOM    687  O   VAL A  90     -83.395  45.438 -22.200  1.00  0.93           O
ATOM    688  CB  VAL A  90     -85.563  44.113 -24.279  1.00  0.93           C
ATOM    689  CG1 VAL A  90     -86.407  45.016 -23.368  1.00  0.93           C
ATOM    690  CG2 VAL A  90     -85.340  44.772 -25.643  1.00  0.93           C
ATOM    691  N   ILE A  91     -82.371  45.192 -24.171  1.00  0.92           N
ATOM    692  CA  ILE A  91     -81.580  46.418 -24.060  1.00  0.92           C
ATOM    693  C   ILE A  91     -82.378  47.476 -24.816  1.00  0.92           C
ATOM    694  O   ILE A  91     -82.755  47.256 -25.968  1.00  0.92           O
ATOM    695  CB  ILE A  91     -80.160  46.294 -24.696  1.00  0.92           C
ATOM    696  CG1 ILE A  91     -79.362  45.176 -23.998  1.00  0.92           C
ATOM    697  CG2 ILE A  91     -79.394  47.647 -24.591  1.00  0.92           C
ATOM    698  CD1 ILE A  91     -77.988  44.867 -24.607  1.00  0.92           C
ATOM    699  N   LEU A  92     -82.635  48.622 -24.204  1.00  0.90           N
ATOM    700  CA  LEU A  92     -83.358  49.714 -24.852  1.00  0.90           C
ATOM    701  C   LEU A  92     -82.658  51.034 -24.625  1.00  0.90           C
ATOM    702  O   LEU A  92     -81.969  51.220 -23.640  1.00  0.90           O
ATOM    703  CB  LEU A  92     -84.790  49.809 -24.324  1.00  0.90           C
ATOM    704  CG  LEU A  92     -85.734  48.711 -24.830  1.00  0.90           C
ATOM    705  CD1 LEU A  92     -87.075  48.816 -24.143  1.00  0.90           C
ATOM    706  CD2 LEU A  92     -85.912  48.824 -26.349  1.00  0.90           C
ATOM    707  N   GLY A  93     -82.836  51.954 -25.561  1.00  0.90           N
ATOM    708  CA  GLY A  93     -82.243  53.275 -25.419  1.00  0.90           C
ATOM    709  C   GLY A  93     -80.790  53.345 -25.812  1.00  0.90           C
ATOM    710  O   GLY A  93     -80.140  54.364 -25.620  1.00  0.90           O
ATOM    711  N   HIS A  94     -80.292  52.253 -26.374  1.00  0.88           N
ATOM    712  CA  HIS A  94     -78.881  52.147 -26.715  1.00  0.88           C
ATOM    713  C   HIS A  94     -78.446  53.246 -27.673  1.00  0.88           C
ATOM    714  O   HIS A  94     -79.168  53.607 -28.606  1.00  0.88           O
ATOM    715  CB  HIS A  94     -78.594  50.766 -27.296  1.00  0.88           C
ATOM    716  CG  HIS A  94     -77.135  50.470 -27.381  1.00  0.88           C
ATOM    717  ND1 HIS A  94     -76.361  50.856 -28.452  1.00  0.88           N
ATOM    718  CD2 HIS A  94     -76.299  49.946 -26.448  1.00  0.88           C
ATOM    719  CE1 HIS A  94     -75.073  50.566 -28.096  1.00  0.88           C
ATOM    720  NE2 HIS A  94     -75.005  50.014 -26.869  1.00  0.88           N
ATOM    721  N   SER A  95     -77.271  53.803 -27.439  1.00  0.87           N
ATOM    722  CA  SER A  95     -76.814  54.963 -28.190  1.00  0.87           C
ATOM    723  C   SER A  95     -76.607  54.710 -29.675  1.00  0.87           C
ATOM    724  O   SER A  95     -76.729  55.623 -30.475  1.00  0.87           O
ATOM    725  CB  SER A  95     -75.524  55.477 -27.574  1.00  0.87           C
ATOM    726  OG  SER A  95     -75.726  55.753 -26.197  1.00  0.87           O
ATOM    727  N   GLU A  96     -76.360  53.478 -30.087  1.00  0.85           N
ATOM    728  CA  GLU A  96     -76.252  53.180 -31.518  1.00  0.85           C
ATOM    729  C   GLU A  96     -77.628  53.263 -32.175  1.00  0.85           C
ATOM    730  O   GLU A  96     -77.767  53.759 -33.289  1.00  0.85           O
ATOM    731  CB  GLU A  96     -75.618  51.804 -31.710  1.00  0.85           C
ATOM    732  CG  GLU A  96     -74.144  51.831 -31.308  1.00  0.85           C
ATOM    733  CD  GLU A  96     -73.524  50.462 -31.137  1.00  0.85           C
ATOM    734  OE1 GLU A  96     -74.207  49.432 -31.324  1.00  0.85           O
ATOM    735  OE2 GLU A  96     -72.349  50.411 -30.711  1.00  0.85           O
ATOM    736  N   ARG A  97     -78.680  52.888 -31.455  1.00  0.85           N
ATOM    737  CA  ARG A  97     -80.042  53.050 -31.978  1.00  0.85           C
ATOM    738  C   ARG A  97     -80.333  54.539 -32.130  1.00  0.85           C
ATOM    739  O   ARG A  97     -80.968  54.971 -33.086  1.00  0.85           O
ATOM    740  CB  ARG A  97     -81.095  52.446 -31.035  1.00  0.85           C
ATOM    741  CG  ARG A  97     -81.066  50.929 -30.822  1.00  0.85           C
ATOM    742  CD  ARG A  97     -81.422  50.116 -32.063  1.00  0.85           C
ATOM    743  NE  ARG A  97     -82.735  50.465 -32.634  1.00  0.85           N
ATOM    744  CZ  ARG A  97     -83.299  49.914 -33.702  1.00  0.85           C
ATOM    745  NH1 ARG A  97     -84.423  50.395 -34.144  1.00  0.85           N
ATOM    746  NH2 ARG A  97     -82.792  48.901 -34.356  1.00  0.85           N
ATOM    747  N   ARG A  98     -79.857  55.336 -31.188  1.00  0.83           N
ATOM    748  CA  ARG A  98     -80.101  56.779 -31.223  1.00  0.83           C
ATOM    749  C   ARG A  98     -79.320  57.497 -32.313  1.00  0.83           C
ATOM    750  O   ARG A  98     -79.878  58.283 -33.068  1.00  0.83           O
ATOM    751  CB  ARG A  98     -79.735  57.389 -29.871  1.00  0.83           C
ATOM    752  CG  ARG A  98     -80.612  56.896 -28.727  1.00  0.83           C
ATOM    753  CD  ARG A  98     -80.081  57.354 -27.379  1.00  0.83           C
ATOM    754  NE  ARG A  98     -79.956  58.816 -27.318  1.00  0.83           N
ATOM    755  CZ  ARG A  98     -80.905  59.688 -27.019  1.00  0.83           C
ATOM    756  NH1 ARG A  98     -80.597  60.948 -26.977  1.00  0.83           N
ATOM    757  NH2 ARG A  98     -82.136  59.346 -26.776  1.00  0.83           N
ATOM    758  N   GLU A  99     -78.023  57.257 -32.388  1.00  0.82           N
ATOM    759  CA  GLU A  99     -77.169  57.991 -33.317  1.00  0.82           C
ATOM    760  C   GLU A  99     -77.197  57.437 -34.740  1.00  0.82           C
ATOM    761  O   GLU A  99     -77.248  58.203 -35.698  1.00  0.82           O
ATOM    762  CB  GLU A  99     -75.723  57.955 -32.817  1.00  0.82           C
ATOM    763  CG  GLU A  99     -75.469  58.628 -31.460  1.00  0.82           C
ATOM    764  CD  GLU A  99     -75.692  60.132 -31.479  1.00  0.82           C
ATOM    765  OE1 GLU A  99     -75.111  60.818 -32.352  1.00  0.82           O
ATOM    766  OE2 GLU A  99     -76.441  60.660 -30.621  1.00  0.82           O
ATOM    767  N   ILE A 100     -77.145  56.123 -34.908  1.00  0.84           N
ATOM    768  CA  ILE A 100     -77.024  55.531 -36.247  1.00  0.84           C
ATOM    769  C   ILE A 100     -78.406  55.454 -36.886  1.00  0.84           C
ATOM    770  O   ILE A 100     -78.585  55.740 -38.076  1.00  0.84           O
ATOM    771  CB  ILE A 100     -76.376  54.103 -36.196  1.00  0.84           C
ATOM    772  CG1 ILE A 100     -75.034  54.176 -35.437  1.00  0.84           C
ATOM    773  CG2 ILE A 100     -76.189  53.508 -37.621  1.00  0.84           C
ATOM    774  CD1 ILE A 100     -74.321  52.848 -35.217  1.00  0.84           C
ATOM    775  N   LEU A 101     -79.392  55.076 -36.083  1.00  0.84           N
ATOM    776  CA  LEU A 101     -80.735  54.777 -36.590  1.00  0.84           C
ATOM    777  C   LEU A 101     -81.788  55.830 -36.239  1.00  0.84           C
ATOM    778  O   LEU A 101     -82.952  55.716 -36.632  1.00  0.84           O
ATOM    779  CB  LEU A 101     -81.144  53.378 -36.111  1.00  0.84           C
ATOM    780  CG  LEU A 101     -80.147  52.254 -36.455  1.00  0.84           C
ATOM    781  CD1 LEU A 101     -80.579  50.966 -35.807  1.00  0.84           C
ATOM    782  CD2 LEU A 101     -79.997  52.028 -37.953  1.00  0.84           C
ATOM    783  N   GLY A 102     -81.370  56.880 -35.545  1.00  0.87           N
ATOM    784  CA  GLY A 102     -82.220  58.041 -35.331  1.00  0.87           C
ATOM    785  C   GLY A 102     -83.338  57.887 -34.318  1.00  0.87           C
ATOM    786  O   GLY A 102     -84.325  58.620 -34.379  1.00  0.87           O
ATOM    787  N   GLU A 103     -83.253  56.915 -33.424  1.00  0.84           N
ATOM    788  CA  GLU A 103     -84.360  56.653 -32.500  1.00  0.84           C
ATOM    789  C   GLU A 103     -84.478  57.713 -31.397  1.00  0.84           C
ATOM    790  O   GLU A 103     -83.509  58.003 -30.691  1.00  0.84           O
ATOM    791  CB  GLU A 103     -84.226  55.252 -31.902  1.00  0.84           C
ATOM    792  CG  GLU A 103     -84.231  54.121 -32.944  1.00  0.84           C
ATOM    793  CD  GLU A 103     -85.603  53.795 -33.502  1.00  0.84           C
ATOM    794  OE1 GLU A 103     -86.045  52.654 -33.251  1.00  0.84           O
ATOM    795  OE2 GLU A 103     -86.251  54.611 -34.199  1.00  0.84           O
ATOM    796  N   SER A 104     -85.651  58.325 -31.283  1.00  0.84           N
ATOM    797  CA  SER A 104     -85.872  59.450 -30.369  1.00  0.84           C
ATOM    798  C   SER A 104     -86.139  59.061 -28.913  1.00  0.84           C
ATOM    799  O   SER A 104     -86.383  57.894 -28.610  1.00  0.84           O
ATOM    800  CB  SER A 104     -87.067  60.260 -30.874  1.00  0.84           C
ATOM    801  OG  SER A 104     -88.265  59.513 -30.734  1.00  0.84           O
ATOM    802  N   ASP A 105     -86.152  60.040 -28.014  1.00  0.82           N
ATOM    803  CA  ASP A 105     -86.468  59.804 -26.596  1.00  0.82           C
ATOM    804  C   ASP A 105     -87.858  59.200 -26.435  1.00  0.82           C
ATOM    805  O   ASP A 105     -88.078  58.293 -25.628  1.00  0.82           O
ATOM    806  CB  ASP A 105     -86.471  61.111 -25.793  1.00  0.82           C
ATOM    807  CG  ASP A 105     -85.090  61.704 -25.605  1.00  0.82           C
ATOM    808  OD1 ASP A 105     -84.088  60.980 -25.718  1.00  0.82           O
ATOM    809  OD2 ASP A 105     -84.987  62.922 -25.347  1.00  0.82           O
ATOM    810  N   GLU A 106     -88.795  59.702 -27.227  1.00  0.79           N
ATOM    811  CA  GLU A 106     -90.172  59.221 -27.231  1.00  0.79           C
ATOM    812  C   GLU A 106     -90.260  57.781 -27.723  1.00  0.79           C
ATOM    813  O   GLU A 106     -90.991  56.975 -27.153  1.00  0.79           O
ATOM    814  CB  GLU A 106     -90.979  60.122 -28.160  1.00  0.79           C
ATOM    815  CG  GLU A 106     -92.456  59.806 -28.287  1.00  0.79           C
ATOM    816  CD  GLU A 106     -93.114  60.699 -29.324  1.00  0.79           C
ATOM    817  OE1 GLU A 106     -92.499  61.703 -29.756  1.00  0.79           O
ATOM    818  OE2 GLU A 106     -94.241  60.403 -29.761  1.00  0.79           O
ATOM    819  N   THR A 107     -89.484  57.441 -28.741  1.00  0.82           N
ATOM    820  CA  THR A 107     -89.427  56.073 -29.256  1.00  0.82           C
ATOM    821  C   THR A 107     -88.908  55.139 -28.166  1.00  0.82           C
ATOM    822  O   THR A 107     -89.436  54.051 -27.936  1.00  0.82           O
ATOM    823  CB  THR A 107     -88.518  56.056 -30.510  1.00  0.82           C
ATOM    824  OG1 THR A 107     -89.155  56.816 -31.540  1.00  0.82           O
ATOM    825  CG2 THR A 107     -88.271  54.690 -31.069  1.00  0.82           C
ATOM    826  N   ILE A 108     -87.904  55.576 -27.424  1.00  0.82           N
ATOM    827  CA  ILE A 108     -87.385  54.756 -26.331  1.00  0.82           C
ATOM    828  C   ILE A 108     -88.468  54.619 -25.262  1.00  0.82           C
ATOM    829  O   ILE A 108     -88.673  53.529 -24.723  1.00  0.82           O
ATOM    830  CB  ILE A 108     -86.093  55.367 -25.730  1.00  0.82           C
ATOM    831  CG1 ILE A 108     -85.009  55.463 -26.820  1.00  0.82           C
ATOM    832  CG2 ILE A 108     -85.570  54.520 -24.538  1.00  0.82           C
ATOM    833  CD1 ILE A 108     -83.893  56.452 -26.513  1.00  0.82           C
ATOM    834  N   SER A 109     -89.191  55.692 -24.967  1.00  0.82           N
ATOM    835  CA  SER A 109     -90.214  55.636 -23.924  1.00  0.82           C
ATOM    836  C   SER A 109     -91.327  54.640 -24.222  1.00  0.82           C
ATOM    837  O   SER A 109     -91.746  53.915 -23.318  1.00  0.82           O
ATOM    838  CB  SER A 109     -90.831  57.012 -23.654  1.00  0.82           C
ATOM    839  OG  SER A 109     -91.728  57.432 -24.663  1.00  0.82           O
ATOM    840  N   SER A 110     -91.784  54.556 -25.467  1.00  0.83           N
ATOM    841  CA  SER A 110     -92.867  53.638 -25.802  1.00  0.83           C
ATOM    842  C   SER A 110     -92.399  52.205 -25.688  1.00  0.83           C
ATOM    843  O   SER A 110     -93.114  51.356 -25.159  1.00  0.83           O
ATOM    844  CB  SER A 110     -93.358  53.876 -27.226  1.00  0.83           C
ATOM    845  OG  SER A 110     -92.362  54.540 -27.990  1.00  0.83           O
ATOM    846  N   LYS A 111     -91.184  51.942 -26.146  1.00  0.83           N
ATOM    847  CA  LYS A 111     -90.626  50.593 -26.075  1.00  0.83           C
ATOM    848  C   LYS A 111     -90.423  50.173 -24.636  1.00  0.83           C
ATOM    849  O   LYS A 111     -90.697  49.036 -24.277  1.00  0.83           O
ATOM    850  CB  LYS A 111     -89.280  50.548 -26.788  1.00  0.83           C
ATOM    851  CG  LYS A 111     -89.393  50.731 -28.274  1.00  0.83           C
ATOM    852  CD  LYS A 111     -88.037  50.866 -28.910  1.00  0.83           C
ATOM    853  CE  LYS A 111     -88.192  51.089 -30.397  1.00  0.83           C
ATOM    854  NZ  LYS A 111     -86.852  51.042 -31.035  1.00  0.83           N
ATOM    855  N   THR A 112     -89.941  51.088 -23.811  1.00  0.86           N
ATOM    856  CA  THR A 112     -89.660  50.760 -22.418  1.00  0.86           C
ATOM    857  C   THR A 112     -90.953  50.507 -21.664  1.00  0.86           C
ATOM    858  O   THR A 112     -91.058  49.515 -20.951  1.00  0.86           O
ATOM    859  CB  THR A 112     -88.818  51.860 -21.741  1.00  0.86           C
ATOM    860  OG1 THR A 112     -87.669  52.125 -22.552  1.00  0.86           O
ATOM    861  CG2 THR A 112     -88.319  51.424 -20.382  1.00  0.86           C
ATOM    862  N   LYS A 113     -91.967  51.340 -21.864  1.00  0.82           N
ATOM    863  CA  LYS A 113     -93.251  51.109 -21.203  1.00  0.82           C
ATOM    864  C   LYS A 113     -93.849  49.782 -21.650  1.00  0.82           C
ATOM    865  O   LYS A 113     -94.269  48.992 -20.818  1.00  0.82           O
ATOM    866  CB  LYS A 113     -94.218  52.265 -21.489  1.00  0.82           C
ATOM    867  CG  LYS A 113     -95.560  52.198 -20.754  1.00  0.82           C
ATOM    868  CD  LYS A 113     -95.422  52.341 -19.246  1.00  0.82           C
ATOM    869  CE  LYS A 113     -96.787  52.362 -18.582  1.00  0.82           C
ATOM    870  NZ  LYS A 113     -96.659  52.544 -17.106  1.00  0.82           N
ATOM    871  N   TYR A 114     -93.826  49.513 -22.947  1.00  0.85           N
ATOM    872  CA  TYR A 114     -94.358  48.265 -23.494  1.00  0.85           C
ATOM    873  C   TYR A 114     -93.611  47.060 -22.902  1.00  0.85           C
ATOM    874  O   TYR A 114     -94.228  46.068 -22.510  1.00  0.85           O
ATOM    875  CB  TYR A 114     -94.254  48.335 -25.029  1.00  0.85           C
ATOM    876  CG  TYR A 114     -94.889  47.219 -25.842  1.00  0.85           C
ATOM    877  CD1 TYR A 114     -95.978  46.463 -25.357  1.00  0.85           C
ATOM    878  CD2 TYR A 114     -94.397  46.922 -27.134  1.00  0.85           C
ATOM    879  CE1 TYR A 114     -96.498  45.373 -26.105  1.00  0.85           C
ATOM    880  CE2 TYR A 114     -94.904  45.819 -27.873  1.00  0.85           C
ATOM    881  CZ  TYR A 114     -95.916  45.029 -27.324  1.00  0.85           C
ATOM    882  OH  TYR A 114     -96.328  43.896 -27.972  1.00  0.85           O
ATOM    883  N   ALA A 115     -92.294  47.152 -22.766  1.00  0.87           N
ATOM    884  CA  ALA A 115     -91.514  46.084 -22.145  1.00  0.87           C
ATOM    885  C   ALA A 115     -91.883  45.856 -20.675  1.00  0.87           C
ATOM    886  O   ALA A 115     -92.160  44.722 -20.275  1.00  0.87           O
ATOM    887  CB  ALA A 115     -90.021  46.372 -22.298  1.00  0.87           C
ATOM    888  N   THR A 116     -91.921  46.919 -19.884  1.00  0.86           N
ATOM    889  CA  THR A 116     -92.234  46.805 -18.461  1.00  0.86           C
ATOM    890  C   THR A 116     -93.661  46.300 -18.255  1.00  0.86           C
ATOM    891  O   THR A 116     -93.911  45.482 -17.375  1.00  0.86           O
ATOM    892  CB  THR A 116     -92.022  48.169 -17.754  1.00  0.86           C
ATOM    893  OG1 THR A 116     -90.714  48.654 -18.066  1.00  0.86           O
ATOM    894  CG2 THR A 116     -92.092  48.071 -16.236  1.00  0.86           C
ATOM    895  N   GLU A 117     -94.601  46.706 -19.097  1.00  0.84           N
ATOM    896  CA  GLU A 117     -95.985  46.229 -18.999  1.00  0.84           C
ATOM    897  C   GLU A 117     -96.168  44.745 -19.313  1.00  0.84           C
ATOM    898  O   GLU A 117     -97.058  44.098 -18.762  1.00  0.84           O
ATOM    899  CB  GLU A 117     -96.889  47.043 -19.919  1.00  0.84           C
ATOM    900  CG  GLU A 117     -97.175  48.426 -19.368  1.00  0.84           C
ATOM    901  CD  GLU A 117     -98.126  49.210 -20.242  1.00  0.84           C
ATOM    902  OE1 GLU A 117     -97.969  49.241 -21.483  1.00  0.84           O
ATOM    903  OE2 GLU A 117     -99.045  49.838 -19.675  1.00  0.84           O
ATOM    904  N   ASN A 118     -95.289  44.175 -20.127  1.00  0.84           N
ATOM    905  CA  ASN A 118     -95.302  42.726 -20.380  1.00  0.84           C
ATOM    906  C   ASN A 118     -94.506  42.002 -19.299  1.00  0.84           C
ATOM    907  O   ASN A 118     -94.369  40.780 -19.310  1.00  0.84           O
ATOM    908  CB  ASN A 118     -94.688  42.395 -21.741  1.00  0.84           C
ATOM    909  CG  ASN A 118     -95.649  42.597 -22.881  1.00  0.84           C
ATOM    910  OD1 ASN A 118     -96.211  41.645 -23.408  1.00  0.84           O
ATOM    911  ND2 ASN A 118     -95.837  43.812 -23.292  1.00  0.84           N
ATOM    912  N   GLY A 119     -93.949  42.758 -18.368  1.00  0.86           N
ATOM    913  CA  GLY A 119     -93.164  42.174 -17.302  1.00  0.86           C
ATOM    914  C   GLY A 119     -91.780  41.754 -17.743  1.00  0.86           C
ATOM    915  O   GLY A 119     -91.201  40.838 -17.149  1.00  0.86           O
ATOM    916  N   LEU A 120     -91.238  42.387 -18.773  1.00  0.87           N
ATOM    917  CA  LEU A 120     -89.873  42.099 -19.203  1.00  0.87           C
ATOM    918  C   LEU A 120     -88.954  43.089 -18.521  1.00  0.87           C
ATOM    919  O   LEU A 120     -89.352  44.195 -18.151  1.00  0.87           O
ATOM    920  CB  LEU A 120     -89.689  42.198 -20.719  1.00  0.87           C
ATOM    921  CG  LEU A 120     -90.478  41.227 -21.607  1.00  0.87           C
ATOM    922  CD1 LEU A 120     -89.836  41.202 -22.986  1.00  0.87           C
ATOM    923  CD2 LEU A 120     -90.520  39.804 -21.067  1.00  0.87           C
ATOM    924  N   LYS A 121     -87.715  42.669 -18.345  1.00  0.91           N
ATOM    925  CA  LYS A 121     -86.715  43.461 -17.656  1.00  0.91           C
ATOM    926  C   LYS A 121     -85.947  44.247 -18.706  1.00  0.91           C
ATOM    927  O   LYS A 121     -85.776  43.778 -19.831  1.00  0.91           O
ATOM    928  CB  LYS A 121     -85.816  42.529 -16.850  1.00  0.91           C
ATOM    929  CG  LYS A 121     -86.565  41.658 -15.852  1.00  0.91           C
ATOM    930  CD  LYS A 121     -85.605  40.810 -15.039  1.00  0.91           C
ATOM    931  CE  LYS A 121     -86.332  39.900 -14.064  1.00  0.91           C
ATOM    932  NZ  LYS A 121     -87.072  38.810 -14.777  1.00  0.91           N
ATOM    933  N   VAL A 122     -85.533  45.456 -18.376  1.00  0.91           N
ATOM    934  CA  VAL A 122     -84.933  46.359 -19.354  1.00  0.91           C
ATOM    935  C   VAL A 122     -83.562  46.796 -18.868  1.00  0.91           C
ATOM    936  O   VAL A 122     -83.425  47.256 -17.738  1.00  0.91           O
ATOM    937  CB  VAL A 122     -85.840  47.607 -19.581  1.00  0.91           C
ATOM    938  CG1 VAL A 122     -85.243  48.545 -20.630  1.00  0.91           C
ATOM    939  CG2 VAL A 122     -87.246  47.187 -20.037  1.00  0.91           C
ATOM    940  N   ILE A 123     -82.561  46.695 -19.729  1.00  0.92           N
ATOM    941  CA  ILE A 123     -81.295  47.390 -19.515  1.00  0.92           C
ATOM    942  C   ILE A 123     -81.524  48.661 -20.320  1.00  0.92           C
ATOM    943  O   ILE A 123     -81.641  48.615 -21.541  1.00  0.92           O
ATOM    944  CB  ILE A 123     -80.047  46.620 -20.030  1.00  0.92           C
ATOM    945  CG1 ILE A 123     -79.944  45.247 -19.337  1.00  0.92           C
ATOM    946  CG2 ILE A 123     -78.771  47.465 -19.787  1.00  0.92           C
ATOM    947  CD1 ILE A 123     -78.901  44.276 -19.919  1.00  0.92           C
ATOM    948  N   TRP A 124     -81.701  49.776 -19.639  1.00  0.91           N
ATOM    949  CA  TRP A 124     -82.031  51.041 -20.274  1.00  0.91           C
ATOM    950  C   TRP A 124     -80.774  51.889 -20.334  1.00  0.91           C
ATOM    951  O   TRP A 124     -80.170  52.183 -19.309  1.00  0.91           O
ATOM    952  CB  TRP A 124     -83.112  51.743 -19.461  1.00  0.91           C
ATOM    953  CG  TRP A 124     -83.431  53.093 -19.986  1.00  0.91           C
ATOM    954  CD1 TRP A 124     -84.316  53.414 -20.964  1.00  0.91           C
ATOM    955  CD2 TRP A 124     -82.882  54.342 -19.533  1.00  0.91           C
ATOM    956  NE1 TRP A 124     -84.381  54.766 -21.148  1.00  0.91           N
ATOM    957  CE2 TRP A 124     -83.547  55.374 -20.249  1.00  0.91           C
ATOM    958  CE3 TRP A 124     -81.959  54.698 -18.529  1.00  0.91           C
ATOM    959  CZ2 TRP A 124     -83.364  56.735 -19.940  1.00  0.91           C
ATOM    960  CZ3 TRP A 124     -81.759  56.066 -18.228  1.00  0.91           C
ATOM    961  CH2 TRP A 124     -82.480  57.069 -18.929  1.00  0.91           C
ATOM    962  N   CYS A 125     -80.346  52.247 -21.530  1.00  0.92           N
ATOM    963  CA  CYS A 125     -79.131  53.026 -21.699  1.00  0.92           C
ATOM    964  C   CYS A 125     -79.383  54.529 -21.738  1.00  0.92           C
ATOM    965  O   CYS A 125     -80.445  54.992 -22.162  1.00  0.92           O
ATOM    966  CB  CYS A 125     -78.463  52.620 -23.005  1.00  0.92           C
ATOM    967  SG  CYS A 125     -78.111  50.852 -23.122  1.00  0.92           S
ATOM    968  N   CYS A 126     -78.359  55.282 -21.364  1.00  0.89           N
ATOM    969  CA  CYS A 126     -78.315  56.725 -21.530  1.00  0.89           C
ATOM    970  C   CYS A 126     -76.836  57.070 -21.698  1.00  0.89           C
ATOM    971  O   CYS A 126     -75.990  56.308 -21.243  1.00  0.89           O
ATOM    972  CB  CYS A 126     -78.909  57.403 -20.290  1.00  0.89           C
ATOM    973  SG  CYS A 126     -78.080  56.967 -18.733  1.00  0.89           S
ATOM    974  N   GLY A 127     -76.507  58.181 -22.339  1.00  0.89           N
ATOM    975  CA  GLY A 127     -75.115  58.592 -22.462  1.00  0.89           C
ATOM    976  C   GLY A 127     -74.943  59.725 -23.451  1.00  0.89           C
ATOM    977  O   GLY A 127     -75.641  59.775 -24.460  1.00  0.89           O
ATOM    978  N   GLU A 128     -74.074  60.675 -23.151  1.00  0.84           N
ATOM    979  CA  GLU A 128     -73.947  61.896 -23.940  1.00  0.84           C
ATOM    980  C   GLU A 128     -72.901  61.839 -25.055  1.00  0.84           C
ATOM    981  O   GLU A 128     -71.996  60.999 -25.037  1.00  0.84           O
ATOM    982  CB  GLU A 128     -73.676  63.074 -22.992  1.00  0.84           C
ATOM    983  CG  GLU A 128     -72.238  63.308 -22.495  1.00  0.84           C
ATOM    984  CD  GLU A 128     -71.709  62.280 -21.506  1.00  0.84           C
ATOM    985  OE1 GLU A 128     -72.462  61.405 -21.036  1.00  0.84           O
ATOM    986  OE2 GLU A 128     -70.512  62.349 -21.175  1.00  0.84           O
ATOM    987  N   THR A 129     -73.012  62.738 -26.025  1.00  0.83           N
ATOM    988  CA  THR A 129     -72.039  62.824 -27.116  1.00  0.83           C
ATOM    989  C   THR A 129     -70.781  63.535 -26.641  1.00  0.83           C
ATOM    990  O   THR A 129     -70.780  64.179 -25.593  1.00  0.83           O
ATOM    991  CB  THR A 129     -72.569  63.647 -28.304  1.00  0.83           C
ATOM    992  OG1 THR A 129     -72.846  64.976 -27.862  1.00  0.83           O
ATOM    993  CG2 THR A 129     -73.835  63.073 -28.885  1.00  0.83           C
ATOM    994  N   LEU A 130     -69.716  63.475 -27.428  1.00  0.80           N
ATOM    995  CA  LEU A 130     -68.478  64.161 -27.074  1.00  0.80           C
ATOM    996  C   LEU A 130     -68.678  65.670 -26.966  1.00  0.80           C
ATOM    997  O   LEU A 130     -68.201  66.294 -26.030  1.00  0.80           O
ATOM    998  CB  LEU A 130     -67.421  63.857 -28.136  1.00  0.80           C
ATOM    999  CG  LEU A 130     -66.019  64.444 -27.930  1.00  0.80           C
ATOM   1000  CD1 LEU A 130     -65.358  64.048 -26.609  1.00  0.80           C
ATOM   1001  CD2 LEU A 130     -65.167  63.971 -29.098  1.00  0.80           C
ATOM   1002  N   GLU A 131     -69.427  66.258 -27.885  1.00  0.81           N
ATOM   1003  CA  GLU A 131     -69.686  67.696 -27.826  1.00  0.81           C
ATOM   1004  C   GLU A 131     -70.469  68.043 -26.570  1.00  0.81           C
ATOM   1005  O   GLU A 131     -70.195  69.032 -25.908  1.00  0.81           O
ATOM   1006  CB  GLU A 131     -70.502  68.131 -29.041  1.00  0.81           C
ATOM   1007  CG  GLU A 131     -70.745  69.628 -29.147  1.00  0.81           C
ATOM   1008  CD  GLU A 131     -71.754  69.975 -30.224  1.00  0.81           C
ATOM   1009  OE1 GLU A 131     -71.922  69.223 -31.216  1.00  0.81           O
ATOM   1010  OE2 GLU A 131     -72.418  71.029 -30.083  1.00  0.81           O
ATOM   1011  N   THR A 132     -71.438  67.214 -26.216  1.00  0.83           N
ATOM   1012  CA  THR A 132     -72.249  67.465 -25.029  1.00  0.83           C
ATOM   1013  C   THR A 132     -71.369  67.398 -23.782  1.00  0.83           C
ATOM   1014  O   THR A 132     -71.490  68.232 -22.877  1.00  0.83           O
ATOM   1015  CB  THR A 132     -73.394  66.442 -24.954  1.00  0.83           C
ATOM   1016  OG1 THR A 132     -74.200  66.544 -26.130  1.00  0.83           O
ATOM   1017  CG2 THR A 132     -74.331  66.685 -23.826  1.00  0.83           C
ATOM   1018  N   ARG A 133     -70.437  66.453 -23.757  1.00  0.80           N
ATOM   1019  CA  ARG A 133     -69.491  66.344 -22.649  1.00  0.80           C
ATOM   1020  C   ARG A 133     -68.602  67.575 -22.555  1.00  0.80           C
ATOM   1021  O   ARG A 133     -68.490  68.178 -21.488  1.00  0.80           O
ATOM   1022  CB  ARG A 133     -68.631  65.080 -22.814  1.00  0.80           C
ATOM   1023  CG  ARG A 133     -67.544  64.885 -21.757  1.00  0.80           C
ATOM   1024  CD  ARG A 133     -68.142  64.680 -20.383  1.00  0.80           C
ATOM   1025  NE  ARG A 133     -67.135  64.692 -19.321  1.00  0.80           N
ATOM   1026  CZ  ARG A 133     -67.384  64.729 -18.021  1.00  0.80           C
ATOM   1027  NH1 ARG A 133     -68.590  64.663 -17.514  1.00  0.80           N
ATOM   1028  NH2 ARG A 133     -66.376  64.779 -17.203  1.00  0.80           N
ATOM   1029  N   GLU A 134     -67.990  67.966 -23.660  1.00  0.82           N
ATOM   1030  CA  GLU A 134     -67.048  69.083 -23.657  1.00  0.82           C
ATOM   1031  C   GLU A 134     -67.738  70.423 -23.426  1.00  0.82           C
ATOM   1032  O   GLU A 134     -67.143  71.351 -22.882  1.00  0.82           O
ATOM   1033  CB  GLU A 134     -66.270  69.118 -24.977  1.00  0.82           C
ATOM   1034  CG  GLU A 134     -65.345  67.915 -25.184  1.00  0.82           C
ATOM   1035  CD  GLU A 134     -64.315  67.774 -24.079  1.00  0.82           C
ATOM   1036  OE1 GLU A 134     -63.556  68.739 -23.830  1.00  0.82           O
ATOM   1037  OE2 GLU A 134     -64.249  66.713 -23.420  1.00  0.82           O
ATOM   1038  N   ALA A 135     -69.008  70.527 -23.786  1.00  0.87           N
ATOM   1039  CA  ALA A 135     -69.803  71.725 -23.521  1.00  0.87           C
ATOM   1040  C   ALA A 135     -70.311  71.804 -22.073  1.00  0.87           C
ATOM   1041  O   ALA A 135     -71.018  72.747 -21.709  1.00  0.87           O
ATOM   1042  CB  ALA A 135     -70.968  71.780 -24.507  1.00  0.87           C
ATOM   1043  N   GLY A 136     -69.982  70.825 -21.241  1.00  0.87           N
ATOM   1044  CA  GLY A 136     -70.384  70.865 -19.843  1.00  0.87           C
ATOM   1045  C   GLY A 136     -71.818  70.441 -19.582  1.00  0.87           C
ATOM   1046  O   GLY A 136     -72.414  70.782 -18.555  1.00  0.87           O
ATOM   1047  N   LYS A 137     -72.409  69.732 -20.535  1.00  0.84           N
ATOM   1048  CA  LYS A 137     -73.845  69.441 -20.517  1.00  0.84           C
ATOM   1049  C   LYS A 137     -74.176  67.991 -20.164  1.00  0.84           C
ATOM   1050  O   LYS A 137     -75.288  67.546 -20.417  1.00  0.84           O
ATOM   1051  CB  LYS A 137     -74.452  69.789 -21.880  1.00  0.84           C
ATOM   1052  CG  LYS A 137     -74.210  71.216 -22.356  1.00  0.84           C
ATOM   1053  CD  LYS A 137     -75.023  71.575 -23.607  1.00  0.84           C
ATOM   1054  CE  LYS A 137     -74.687  70.729 -24.838  1.00  0.84           C
ATOM   1055  NZ  LYS A 137     -75.436  71.198 -26.043  1.00  0.84           N
ATOM   1056  N   THR A 138     -73.237  67.231 -19.616  1.00  0.85           N
ATOM   1057  CA  THR A 138     -73.491  65.809 -19.338  1.00  0.85           C
ATOM   1058  C   THR A 138     -74.667  65.567 -18.400  1.00  0.85           C
ATOM   1059  O   THR A 138     -75.553  64.765 -18.701  1.00  0.85           O
ATOM   1060  CB  THR A 138     -72.266  65.130 -18.680  1.00  0.85           C
ATOM   1061  OG1 THR A 138     -71.131  65.292 -19.527  1.00  0.85           O
ATOM   1062  CG2 THR A 138     -72.465  63.644 -18.442  1.00  0.85           C
ATOM   1063  N   ILE A 139     -74.690  66.242 -17.259  1.00  0.84           N
ATOM   1064  CA  ILE A 139     -75.727  65.985 -16.260  1.00  0.84           C
ATOM   1065  C   ILE A 139     -77.061  66.434 -16.846  1.00  0.84           C
ATOM   1066  O   ILE A 139     -78.063  65.737 -16.699  1.00  0.84           O
ATOM   1067  CB  ILE A 139     -75.404  66.671 -14.895  1.00  0.84           C
ATOM   1068  CG1 ILE A 139     -74.111  66.053 -14.315  1.00  0.84           C
ATOM   1069  CG2 ILE A 139     -76.574  66.497 -13.884  1.00  0.84           C
ATOM   1070  CD1 ILE A 139     -73.499  66.779 -13.111  1.00  0.84           C
ATOM   1071  N   ASP A 140     -77.079  67.537 -17.582  1.00  0.83           N
ATOM   1072  CA  ASP A 140     -78.312  67.981 -18.237  1.00  0.83           C
ATOM   1073  C   ASP A 140     -78.809  66.971 -19.261  1.00  0.83           C
ATOM   1074  O   ASP A 140     -79.988  66.648 -19.291  1.00  0.83           O
ATOM   1075  CB  ASP A 140     -78.124  69.309 -18.971  1.00  0.83           C
ATOM   1076  CG  ASP A 140     -78.140  70.505 -18.048  1.00  0.83           C
ATOM   1077  OD1 ASP A 140     -78.488  70.395 -16.849  1.00  0.83           O
ATOM   1078  OD2 ASP A 140     -77.867  71.621 -18.534  1.00  0.83           O
ATOM   1079  N   PHE A 141     -77.926  66.449 -20.093  1.00  0.82           N
ATOM   1080  CA  PHE A 141     -78.336  65.528 -21.147  1.00  0.82           C
ATOM   1081  C   PHE A 141     -78.866  64.221 -20.583  1.00  0.82           C
ATOM   1082  O   PHE A 141     -79.925  63.732 -20.986  1.00  0.82           O
ATOM   1083  CB  PHE A 141     -77.130  65.246 -22.034  1.00  0.82           C
ATOM   1084  CG  PHE A 141     -77.450  64.465 -23.276  1.00  0.82           C
ATOM   1085  CD1 PHE A 141     -77.740  65.143 -24.472  1.00  0.82           C
ATOM   1086  CD2 PHE A 141     -77.426  63.059 -23.275  1.00  0.82           C
ATOM   1087  CE1 PHE A 141     -77.982  64.433 -25.669  1.00  0.82           C
ATOM   1088  CE2 PHE A 141     -77.677  62.335 -24.465  1.00  0.82           C
ATOM   1089  CZ  PHE A 141     -77.942  63.024 -25.667  1.00  0.82           C
ATOM   1090  N   VAL A 142     -78.136  63.658 -19.631  1.00  0.86           N
ATOM   1091  CA  VAL A 142     -78.525  62.390 -19.024  1.00  0.86           C
ATOM   1092  C   VAL A 142     -79.800  62.608 -18.209  1.00  0.86           C
ATOM   1093  O   VAL A 142     -80.706  61.774 -18.237  1.00  0.86           O
ATOM   1094  CB  VAL A 142     -77.355  61.802 -18.179  1.00  0.86           C
ATOM   1095  CG1 VAL A 142     -77.767  60.519 -17.458  1.00  0.86           C
ATOM   1096  CG2 VAL A 142     -76.143  61.487 -19.088  1.00  0.86           C
ATOM   1097  N   SER A 143     -79.952  63.747 -17.547  1.00  0.82           N
ATOM   1098  CA  SER A 143     -81.187  63.994 -16.803  1.00  0.82           C
ATOM   1099  C   SER A 143     -82.377  64.190 -17.730  1.00  0.82           C
ATOM   1100  O   SER A 143     -83.461  63.712 -17.419  1.00  0.82           O
ATOM   1101  CB  SER A 143     -81.073  65.182 -15.850  1.00  0.82           C
ATOM   1102  OG  SER A 143     -80.792  66.389 -16.528  1.00  0.82           O
ATOM   1103  N   LYS A 144     -82.185  64.797 -18.895  1.00  0.80           N
ATOM   1104  CA  LYS A 144     -83.257  64.950 -19.886  1.00  0.80           C
ATOM   1105  C   LYS A 144     -83.668  63.650 -20.559  1.00  0.80           C
ATOM   1106  O   LYS A 144     -84.711  63.590 -21.204  1.00  0.80           O
ATOM   1107  CB  LYS A 144     -82.877  65.993 -20.938  1.00  0.80           C
ATOM   1108  CG  LYS A 144     -83.061  67.401 -20.415  1.00  0.80           C
ATOM   1109  CD  LYS A 144     -82.807  68.464 -21.472  1.00  0.80           C
ATOM   1110  CE  LYS A 144     -82.975  69.865 -20.890  1.00  0.80           C
ATOM   1111  NZ  LYS A 144     -84.348  70.109 -20.326  1.00  0.80           N
ATOM   1112  N   GLN A 145     -82.964  62.561 -20.295  1.00  0.80           N
ATOM   1113  CA  GLN A 145     -83.481  61.243 -20.659  1.00  0.80           C
ATOM   1114  C   GLN A 145     -84.645  60.805 -19.752  1.00  0.80           C
ATOM   1115  O   GLN A 145     -85.207  59.730 -19.952  1.00  0.80           O
ATOM   1116  CB  GLN A 145     -82.379  60.178 -20.653  1.00  0.80           C
ATOM   1117  CG  GLN A 145     -81.209  60.394 -21.614  1.00  0.80           C
ATOM   1118  CD  GLN A 145     -81.596  60.444 -23.082  1.00  0.80           C
ATOM   1119  OE1 GLN A 145     -80.937  61.110 -23.869  1.00  0.80           O
ATOM   1120  NE2 GLN A 145     -82.636  59.753 -23.469  1.00  0.80           N
ATOM   1121  N   LEU A 146     -85.085  61.664 -18.834  1.00  0.60           N
ATOM   1122  CA  LEU A 146     -86.330  61.473 -18.076  1.00  0.60           C
ATOM   1123  C   LEU A 146     -87.534  61.245 -18.985  1.00  0.60           C
ATOM   1124  O   LEU A 146     -88.487  60.562 -18.613  1.00  0.60           O
ATOM   1125  CB  LEU A 146     -86.597  62.682 -17.159  1.00  0.60           C
ATOM   1126  CG  LEU A 146     -87.079  64.025 -17.745  1.00  0.60           C
ATOM   1127  CD1 LEU A 146     -88.609  64.125 -17.721  1.00  0.60           C
ATOM   1128  CD2 LEU A 146     -86.518  65.210 -16.969  1.00  0.60           C
ATOM   1129  N   GLU A 147     -87.451  61.760 -20.204  1.00  0.61           N
ATOM   1130  CA  GLU A 147     -88.496  61.598 -21.208  1.00  0.61           C
ATOM   1131  C   GLU A 147     -88.718  60.138 -21.571  1.00  0.61           C
ATOM   1132  O   GLU A 147     -89.818  59.750 -21.955  1.00  0.61           O
ATOM   1133  CB  GLU A 147     -88.095  62.349 -22.477  1.00  0.61           C
ATOM   1134  CG  GLU A 147     -87.964  63.845 -22.293  1.00  0.61           C
ATOM   1135  CD  GLU A 147     -89.241  64.471 -21.794  1.00  0.61           C
ATOM   1136  OE1 GLU A 147     -90.309  64.232 -22.399  1.00  0.61           O
ATOM   1137  OE2 GLU A 147     -89.211  65.237 -20.815  1.00  0.61           O
ATOM   1138  N   SER A 148     -87.689  59.320 -21.408  1.00  0.67           N
ATOM   1139  CA  SER A 148     -87.781  57.898 -21.703  1.00  0.67           C
ATOM   1140  C   SER A 148     -88.233  57.033 -20.526  1.00  0.67           C
ATOM   1141  O   SER A 148     -88.664  55.900 -20.742  1.00  0.67           O
ATOM   1142  CB  SER A 148     -86.437  57.411 -22.218  1.00  0.67           C
ATOM   1143  OG  SER A 148     -86.038  58.181 -23.341  1.00  0.67           O
ATOM   1144  N   LEU A 149     -88.152  57.554 -19.304  1.00  0.69           N
ATOM   1145  CA  LEU A 149     -88.524  56.789 -18.103  1.00  0.69           C
ATOM   1146  C   LEU A 149     -89.482  57.482 -17.143  1.00  0.69           C
ATOM   1147  O   LEU A 149     -90.621  57.061 -17.008  1.00  0.69           O
ATOM   1148  CB  LEU A 149     -87.283  56.397 -17.292  1.00  0.69           C
ATOM   1149  CG  LEU A 149     -86.306  55.364 -17.860  1.00  0.69           C
ATOM   1150  CD1 LEU A 149     -85.152  55.185 -16.889  1.00  0.69           C
ATOM   1151  CD2 LEU A 149     -86.955  54.012 -18.089  1.00  0.69           C
ATOM   1152  N   LYS A 150     -89.051  58.546 -16.478  1.00  0.70           N
ATOM   1153  CA  LYS A 150     -89.850  59.194 -15.423  1.00  0.70           C
ATOM   1154  C   LYS A 150     -91.170  59.755 -15.935  1.00  0.70           C
ATOM   1155  O   LYS A 150     -92.114  59.948 -15.176  1.00  0.70           O
ATOM   1156  CB  LYS A 150     -89.040  60.320 -14.777  1.00  0.70           C
ATOM   1157  CG  LYS A 150     -87.815  59.833 -14.016  1.00  0.70           C
ATOM   1158  CD  LYS A 150     -86.927  60.961 -13.524  1.00  0.70           C
ATOM   1159  CE  LYS A 150     -85.718  60.381 -12.801  1.00  0.70           C
ATOM   1160  NZ  LYS A 150     -84.733  61.438 -12.425  1.00  0.70           N
ATOM   1161  N   SER A 151     -91.246  59.959 -17.239  1.00  0.78           N
ATOM   1162  CA  SER A 151     -92.474  60.363 -17.908  1.00  0.78           C
ATOM   1163  C   SER A 151     -93.597  59.314 -17.890  1.00  0.78           C
ATOM   1164  O   SER A 151     -94.770  59.693 -17.995  1.00  0.78           O
ATOM   1165  CB  SER A 151     -92.099  60.656 -19.355  1.00  0.78           C
ATOM   1166  OG  SER A 151     -91.530  59.480 -19.911  1.00  0.78           O
ATOM   1167  N   GLN A 152     -93.267  58.026 -17.794  1.00  0.69           N
ATOM   1168  CA  GLN A 152     -94.260  56.935 -17.850  1.00  0.69           C
ATOM   1169  C   GLN A 152     -94.091  55.772 -16.856  1.00  0.69           C
ATOM   1170  O   GLN A 152     -95.000  54.946 -16.707  1.00  0.69           O
ATOM   1171  CB  GLN A 152     -94.269  56.304 -19.254  1.00  0.69           C
ATOM   1172  CG  GLN A 152     -94.695  57.228 -20.391  1.00  0.69           C
ATOM   1173  CD  GLN A 152     -94.888  56.500 -21.709  1.00  0.69           C
ATOM   1174  OE1 GLN A 152     -95.613  55.517 -21.795  1.00  0.69           O
ATOM   1175  NE2 GLN A 152     -94.271  56.985 -22.749  1.00  0.69           N
ATOM   1176  N   ILE A 153     -92.937  55.648 -16.217  1.00  0.71           N
ATOM   1177  CA  ILE A 153     -92.634  54.508 -15.350  1.00  0.71           C
ATOM   1178  C   ILE A 153     -92.835  54.856 -13.875  1.00  0.71           C
ATOM   1179  O   ILE A 153     -92.198  55.769 -13.338  1.00  0.71           O
ATOM   1180  CB  ILE A 153     -91.153  54.047 -15.551  1.00  0.71           C
ATOM   1181  CG1 ILE A 153     -90.864  53.669 -17.024  1.00  0.71           C
ATOM   1182  CG2 ILE A 153     -90.786  52.886 -14.609  1.00  0.71           C
ATOM   1183  CD1 ILE A 153     -91.650  52.489 -17.636  1.00  0.71           C
ATOM   1184  N   SER A 154     -93.665  54.066 -13.205  1.00  0.68           N
ATOM   1185  CA  SER A 154     -93.766  54.094 -11.745  1.00  0.68           C
ATOM   1186  C   SER A 154     -92.997  52.938 -11.112  1.00  0.68           C
ATOM   1187  O   SER A 154     -92.402  53.083 -10.047  1.00  0.68           O
ATOM   1188  CB  SER A 154     -95.229  53.979 -11.326  1.00  0.68           C
ATOM   1189  OG  SER A 154     -95.980  55.025 -11.918  1.00  0.68           O
ATOM   1190  N   ASP A 155     -93.030  51.787 -11.769  1.00  0.77           N
ATOM   1191  CA  ASP A 155     -92.397  50.560 -11.281  1.00  0.77           C
ATOM   1192  C   ASP A 155     -91.024  50.354 -11.913  1.00  0.77           C
ATOM   1193  O   ASP A 155     -90.905  49.977 -13.080  1.00  0.77           O
ATOM   1194  CB  ASP A 155     -93.300  49.368 -11.597  1.00  0.77           C
ATOM   1195  CG  ASP A 155     -92.796  48.070 -10.994  1.00  0.77           C
ATOM   1196  OD1 ASP A 155     -91.666  48.004 -10.465  1.00  0.77           O
ATOM   1197  OD2 ASP A 155     -93.537  47.068 -11.053  1.00  0.77           O
ATOM   1198  N   TRP A 156     -89.986  50.588 -11.128  1.00  0.81           N
ATOM   1199  CA  TRP A 156     -88.608  50.575 -11.612  1.00  0.81           C
ATOM   1200  C   TRP A 156     -87.883  49.269 -11.315  1.00  0.81           C
ATOM   1201  O   TRP A 156     -86.710  49.128 -11.659  1.00  0.81           O
ATOM   1202  CB  TRP A 156     -87.842  51.716 -10.938  1.00  0.81           C
ATOM   1203  CG  TRP A 156     -88.286  53.076 -11.390  1.00  0.81           C
ATOM   1204  CD1 TRP A 156     -89.468  53.693 -11.128  1.00  0.81           C
ATOM   1205  CD2 TRP A 156     -87.533  54.017 -12.174  1.00  0.81           C
ATOM   1206  NE1 TRP A 156     -89.542  54.917 -11.728  1.00  0.81           N
ATOM   1207  CE2 TRP A 156     -88.366  55.153 -12.382  1.00  0.81           C
ATOM   1208  CE3 TRP A 156     -86.219  54.037 -12.684  1.00  0.81           C
ATOM   1209  CZ2 TRP A 156     -87.940  56.274 -13.118  1.00  0.81           C
ATOM   1210  CZ3 TRP A 156     -85.772  55.180 -13.387  1.00  0.81           C
ATOM   1211  CH2 TRP A 156     -86.646  56.284 -13.607  1.00  0.81           C
ATOM   1212  N   SER A 157     -88.534  48.318 -10.656  1.00  0.85           N
ATOM   1213  CA  SER A 157     -87.827  47.138 -10.147  1.00  0.85           C
ATOM   1214  C   SER A 157     -87.158  46.301 -11.235  1.00  0.85           C
ATOM   1215  O   SER A 157     -86.104  45.699 -11.021  1.00  0.85           O
ATOM   1216  CB  SER A 157     -88.784  46.247  -9.355  1.00  0.85           C
ATOM   1217  OG  SER A 157     -89.793  45.733 -10.205  1.00  0.85           O
ATOM   1218  N   ASN A 158     -87.751  46.297 -12.418  1.00  0.90           N
ATOM   1219  CA  ASN A 158     -87.264  45.527 -13.555  1.00  0.90           C
ATOM   1220  C   ASN A 158     -86.518  46.404 -14.559  1.00  0.90           C
ATOM   1221  O   ASN A 158     -86.447  46.068 -15.739  1.00  0.90           O
ATOM   1222  CB  ASN A 158     -88.464  44.844 -14.215  1.00  0.90           C
ATOM   1223  CG  ASN A 158     -89.103  43.826 -13.320  1.00  0.90           C
ATOM   1224  OD1 ASN A 158     -88.481  42.837 -12.935  1.00  0.90           O
ATOM   1225  ND2 ASN A 158     -90.334  44.047 -12.966  1.00  0.90           N
ATOM   1226  N   ILE A 159     -85.987  47.539 -14.125  1.00  0.89           N
ATOM   1227  CA  ILE A 159     -85.230  48.429 -15.010  1.00  0.89           C
ATOM   1228  C   ILE A 159     -83.853  48.644 -14.394  1.00  0.89           C
ATOM   1229  O   ILE A 159     -83.714  48.929 -13.206  1.00  0.89           O
ATOM   1230  CB  ILE A 159     -85.967  49.780 -15.265  1.00  0.89           C
ATOM   1231  CG1 ILE A 159     -87.352  49.486 -15.880  1.00  0.89           C
ATOM   1232  CG2 ILE A 159     -85.129  50.701 -16.206  1.00  0.89           C
ATOM   1233  CD1 ILE A 159     -88.207  50.690 -16.204  1.00  0.89           C
ATOM   1234  N   VAL A 160     -82.835  48.473 -15.219  1.00  0.92           N
ATOM   1235  CA  VAL A 160     -81.435  48.673 -14.864  1.00  0.92           C
ATOM   1236  C   VAL A 160     -81.005  49.857 -15.714  1.00  0.92           C
ATOM   1237  O   VAL A 160     -81.379  49.911 -16.877  1.00  0.92           O
ATOM   1238  CB  VAL A 160     -80.621  47.410 -15.252  1.00  0.92           C
ATOM   1239  CG1 VAL A 160     -79.142  47.607 -15.029  1.00  0.92           C
ATOM   1240  CG2 VAL A 160     -81.095  46.209 -14.449  1.00  0.92           C
ATOM   1241  N   ILE A 161     -80.251  50.799 -15.171  1.00  0.91           N
ATOM   1242  CA  ILE A 161     -79.767  51.942 -15.944  1.00  0.91           C
ATOM   1243  C   ILE A 161     -78.346  51.588 -16.367  1.00  0.91           C
ATOM   1244  O   ILE A 161     -77.574  51.094 -15.557  1.00  0.91           O
ATOM   1245  CB  ILE A 161     -79.791  53.251 -15.095  1.00  0.91           C
ATOM   1246  CG1 ILE A 161     -81.253  53.591 -14.735  1.00  0.91           C
ATOM   1247  CG2 ILE A 161     -79.118  54.433 -15.855  1.00  0.91           C
ATOM   1248  CD1 ILE A 161     -81.447  54.756 -13.760  1.00  0.91           C
ATOM   1249  N   ALA A 162     -77.984  51.859 -17.611  1.00  0.91           N
ATOM   1250  CA  ALA A 162     -76.599  51.813 -18.058  1.00  0.91           C
ATOM   1251  C   ALA A 162     -76.212  53.224 -18.502  1.00  0.91           C
ATOM   1252  O   ALA A 162     -76.946  53.869 -19.248  1.00  0.91           O
ATOM   1253  CB  ALA A 162     -76.440  50.805 -19.203  1.00  0.91           C
ATOM   1254  N   TYR A 163     -75.059  53.689 -18.050  1.00  0.90           N
ATOM   1255  CA  TYR A 163     -74.491  54.959 -18.476  1.00  0.90           C
ATOM   1256  C   TYR A 163     -73.358  54.639 -19.441  1.00  0.90           C
ATOM   1257  O   TYR A 163     -72.307  54.145 -19.048  1.00  0.90           O
ATOM   1258  CB  TYR A 163     -73.973  55.754 -17.277  1.00  0.90           C
ATOM   1259  CG  TYR A 163     -73.187  56.977 -17.693  1.00  0.90           C
ATOM   1260  CD1 TYR A 163     -73.741  57.921 -18.581  1.00  0.90           C
ATOM   1261  CD2 TYR A 163     -71.865  57.172 -17.238  1.00  0.90           C
ATOM   1262  CE1 TYR A 163     -72.979  59.023 -19.031  1.00  0.90           C
ATOM   1263  CE2 TYR A 163     -71.100  58.287 -17.681  1.00  0.90           C
ATOM   1264  CZ  TYR A 163     -71.665  59.198 -18.578  1.00  0.90           C
ATOM   1265  OH  TYR A 163     -70.925  60.272 -19.002  1.00  0.90           O
ATOM   1266  N   GLU A 164     -73.615  54.861 -20.719  1.00  0.84           N
ATOM   1267  CA  GLU A 164     -72.686  54.543 -21.800  1.00  0.84           C
ATOM   1268  C   GLU A 164     -72.362  55.804 -22.612  1.00  0.84           C
ATOM   1269  O   GLU A 164     -72.980  56.082 -23.644  1.00  0.84           O
ATOM   1270  CB  GLU A 164     -73.261  53.424 -22.683  1.00  0.84           C
ATOM   1271  CG  GLU A 164     -74.742  53.564 -23.054  1.00  0.84           C
ATOM   1272  CD  GLU A 164     -75.153  52.621 -24.166  1.00  0.84           C
ATOM   1273  OE1 GLU A 164     -74.990  51.393 -24.016  1.00  0.84           O
ATOM   1274  OE2 GLU A 164     -75.705  53.104 -25.187  1.00  0.84           O
ATOM   1275  N   PRO A 165     -71.414  56.627 -22.133  1.00  0.84           N
ATOM   1276  CA  PRO A 165     -71.202  57.837 -22.934  1.00  0.84           C
ATOM   1277  C   PRO A 165     -70.619  57.538 -24.312  1.00  0.84           C
ATOM   1278  O   PRO A 165     -69.793  56.645 -24.497  1.00  0.84           O
ATOM   1279  CB  PRO A 165     -70.255  58.656 -22.067  1.00  0.84           C
ATOM   1280  CG  PRO A 165     -69.506  57.655 -21.273  1.00  0.84           C
ATOM   1281  CD  PRO A 165     -70.527  56.597 -20.955  1.00  0.84           C
ATOM   1282  N   ILE A 166     -71.080  58.277 -25.309  1.00  0.85           N
ATOM   1283  CA  ILE A 166     -70.866  57.916 -26.712  1.00  0.85           C
ATOM   1284  C   ILE A 166     -69.391  58.072 -27.056  1.00  0.85           C
ATOM   1285  O   ILE A 166     -68.834  57.302 -27.839  1.00  0.85           O
ATOM   1286  CB  ILE A 166     -71.778  58.779 -27.633  1.00  0.85           C
ATOM   1287  CG1 ILE A 166     -73.253  58.498 -27.281  1.00  0.85           C
ATOM   1288  CG2 ILE A 166     -71.522  58.491 -29.139  1.00  0.85           C
ATOM   1289  CD1 ILE A 166     -74.285  59.459 -27.857  1.00  0.85           C
ATOM   1290  N   TRP A 167     -68.724  59.005 -26.393  1.00  0.70           N
ATOM   1291  CA  TRP A 167     -67.288  59.195 -26.585  1.00  0.70           C
ATOM   1292  C   TRP A 167     -66.438  58.045 -26.040  1.00  0.70           C
ATOM   1293  O   TRP A 167     -65.244  57.979 -26.340  1.00  0.70           O
ATOM   1294  CB  TRP A 167     -66.856  60.528 -25.972  1.00  0.70           C
ATOM   1295  CG  TRP A 167     -67.261  60.740 -24.549  1.00  0.70           C
ATOM   1296  CD1 TRP A 167     -68.305  61.494 -24.106  1.00  0.70           C
ATOM   1297  CD2 TRP A 167     -66.606  60.254 -23.357  1.00  0.70           C
ATOM   1298  NE1 TRP A 167     -68.367  61.502 -22.744  1.00  0.70           N
ATOM   1299  CE2 TRP A 167     -67.334  60.765 -22.245  1.00  0.70           C
ATOM   1300  CE3 TRP A 167     -65.494  59.421 -23.112  1.00  0.70           C
ATOM   1301  CZ2 TRP A 167     -67.001  60.451 -20.915  1.00  0.70           C
ATOM   1302  CZ3 TRP A 167     -65.153  59.100 -21.770  1.00  0.70           C
ATOM   1303  CH2 TRP A 167     -65.919  59.623 -20.686  1.00  0.70           C
ATOM   1304  N   ALA A 168     -67.042  57.133 -25.285  1.00  0.73           N
ATOM   1305  CA  ALA A 168     -66.373  55.930 -24.800  1.00  0.73           C
ATOM   1306  C   ALA A 168     -66.745  54.668 -25.594  1.00  0.73           C
ATOM   1307  O   ALA A 168     -65.950  53.732 -25.661  1.00  0.73           O
ATOM   1308  CB  ALA A 168     -66.705  55.729 -23.322  1.00  0.73           C
ATOM   1309  N   ILE A 169     -67.940  54.605 -26.171  1.00  0.67           N
ATOM   1310  CA  ILE A 169     -68.404  53.380 -26.845  1.00  0.67           C
ATOM   1311  C   ILE A 169     -67.533  53.015 -28.048  1.00  0.67           C
ATOM   1312  O   ILE A 169     -67.496  53.725 -29.058  1.00  0.67           O
ATOM   1313  CB  ILE A 169     -69.889  53.464 -27.322  1.00  0.67           C
ATOM   1314  CG1 ILE A 169     -70.833  53.710 -26.129  1.00  0.67           C
ATOM   1315  CG2 ILE A 169     -70.307  52.155 -28.051  1.00  0.67           C
ATOM   1316  CD1 ILE A 169     -72.278  54.042 -26.515  1.00  0.67           C
ATOM   1317  N   GLY A 170     -66.841  51.890 -27.946  1.00  0.75           N
ATOM   1318  CA  GLY A 170     -65.968  51.407 -29.005  1.00  0.75           C
ATOM   1319  C   GLY A 170     -64.812  52.314 -29.388  1.00  0.75           C
ATOM   1320  O   GLY A 170     -64.267  52.169 -30.483  1.00  0.75           O
ATOM   1321  N   THR A 171     -64.437  53.268 -28.545  1.00  0.77           N
ATOM   1322  CA  THR A 171     -63.376  54.218 -28.898  1.00  0.77           C
ATOM   1323  C   THR A 171     -62.055  53.937 -28.197  1.00  0.77           C
ATOM   1324  O   THR A 171     -61.020  54.495 -28.547  1.00  0.77           O
ATOM   1325  CB  THR A 171     -63.755  55.645 -28.480  1.00  0.77           C
ATOM   1326  OG1 THR A 171     -63.925  55.672 -27.062  1.00  0.77           O
ATOM   1327  CG2 THR A 171     -65.053  56.108 -29.118  1.00  0.77           C
ATOM   1328  N   GLY A 172     -62.085  53.105 -27.169  1.00  0.79           N
ATOM   1329  CA  GLY A 172     -60.923  52.878 -26.322  1.00  0.79           C
ATOM   1330  C   GLY A 172     -60.814  53.878 -25.185  1.00  0.79           C
ATOM   1331  O   GLY A 172     -60.116  53.621 -24.200  1.00  0.79           O
ATOM   1332  N   LYS A 173     -61.518  55.003 -25.270  1.00  0.74           N
ATOM   1333  CA  LYS A 173     -61.467  56.040 -24.233  1.00  0.74           C
ATOM   1334  C   LYS A 173     -62.450  55.704 -23.117  1.00  0.74           C
ATOM   1335  O   LYS A 173     -63.513  56.297 -22.997  1.00  0.74           O
ATOM   1336  CB  LYS A 173     -61.760  57.428 -24.823  1.00  0.74           C
ATOM   1337  CG  LYS A 173     -61.458  58.593 -23.871  1.00  0.74           C
ATOM   1338  CD  LYS A 173     -61.850  59.925 -24.488  1.00  0.74           C
ATOM   1339  CE  LYS A 173     -61.472  61.098 -23.591  1.00  0.74           C
ATOM   1340  NZ  LYS A 173     -61.835  62.414 -24.218  1.00  0.74           N
ATOM   1341  N   VAL A 174     -62.106  54.709 -22.317  1.00  0.74           N
ATOM   1342  CA  VAL A 174     -62.930  54.344 -21.169  1.00  0.74           C
ATOM   1343  C   VAL A 174     -62.940  55.550 -20.227  1.00  0.74           C
ATOM   1344  O   VAL A 174     -61.924  56.247 -20.066  1.00  0.74           O
ATOM   1345  CB  VAL A 174     -62.418  53.028 -20.494  1.00  0.74           C
ATOM   1346  CG1 VAL A 174     -61.006  53.170 -19.910  1.00  0.74           C
ATOM   1347  CG2 VAL A 174     -63.394  52.534 -19.427  1.00  0.74           C
ATOM   1348  N   ALA A 175     -64.082  55.816 -19.613  1.00  0.80           N
ATOM   1349  CA  ALA A 175     -64.202  56.892 -18.643  1.00  0.80           C
ATOM   1350  C   ALA A 175     -63.233  56.645 -17.493  1.00  0.80           C
ATOM   1351  O   ALA A 175     -62.956  55.494 -17.133  1.00  0.80           O
ATOM   1352  CB  ALA A 175     -65.622  56.930 -18.113  1.00  0.80           C
ATOM   1353  N   THR A 176     -62.743  57.712 -16.884  1.00  0.85           N
ATOM   1354  CA  THR A 176     -62.000  57.544 -15.644  1.00  0.85           C
ATOM   1355  C   THR A 176     -63.043  57.123 -14.618  1.00  0.85           C
ATOM   1356  O   THR A 176     -64.231  57.428 -14.763  1.00  0.85           O
ATOM   1357  CB  THR A 176     -61.260  58.819 -15.193  1.00  0.85           C
ATOM   1358  OG1 THR A 176     -62.173  59.905 -15.026  1.00  0.85           O
ATOM   1359  CG2 THR A 176     -60.233  59.252 -16.211  1.00  0.85           C
ATOM   1360  N   THR A 177     -62.621  56.415 -13.585  1.00  0.84           N
ATOM   1361  CA  THR A 177     -63.547  55.894 -12.586  1.00  0.84           C
ATOM   1362  C   THR A 177     -64.311  57.029 -11.924  1.00  0.84           C
ATOM   1363  O   THR A 177     -65.524  56.959 -11.747  1.00  0.84           O
ATOM   1364  CB  THR A 177     -62.768  55.116 -11.519  1.00  0.84           C
ATOM   1365  OG1 THR A 177     -61.653  55.902 -11.093  1.00  0.84           O
ATOM   1366  CG2 THR A 177     -62.180  53.845 -12.072  1.00  0.84           C
ATOM   1367  N   GLU A 178     -63.610  58.114 -11.641  1.00  0.85           N
ATOM   1368  CA  GLU A 178     -64.225  59.321 -11.108  1.00  0.85           C
ATOM   1369  C   GLU A 178     -65.198  60.033 -12.049  1.00  0.85           C
ATOM   1370  O   GLU A 178     -66.100  60.728 -11.581  1.00  0.85           O
ATOM   1371  CB  GLU A 178     -63.140  60.298 -10.636  1.00  0.85           C
ATOM   1372  CG  GLU A 178     -62.109  60.785 -11.664  1.00  0.85           C
ATOM   1373  CD  GLU A 178     -60.860  59.916 -11.805  1.00  0.85           C
ATOM   1374  OE1 GLU A 178     -60.799  58.769 -11.316  1.00  0.85           O
ATOM   1375  OE2 GLU A 178     -59.892  60.387 -12.442  1.00  0.85           O
ATOM   1376  N   GLN A 179     -65.062  59.877 -13.360  1.00  0.85           N
ATOM   1377  CA  GLN A 179     -65.996  60.516 -14.287  1.00  0.85           C
ATOM   1378  C   GLN A 179     -67.305  59.748 -14.227  1.00  0.85           C
ATOM   1379  O   GLN A 179     -68.378  60.343 -14.111  1.00  0.85           O
ATOM   1380  CB  GLN A 179     -65.439  60.518 -15.718  1.00  0.85           C
ATOM   1381  CG  GLN A 179     -66.252  61.310 -16.750  1.00  0.85           C
ATOM   1382  CD  GLN A 179     -67.511  60.616 -17.252  1.00  0.85           C
ATOM   1383  OE1 GLN A 179     -67.551  59.414 -17.419  1.00  0.85           O
ATOM   1384  NE2 GLN A 179     -68.533  61.376 -17.520  1.00  0.85           N
ATOM   1385  N   ALA A 180     -67.207  58.427 -14.284  1.00  0.89           N
ATOM   1386  CA  ALA A 180     -68.397  57.591 -14.285  1.00  0.89           C
ATOM   1387  C   ALA A 180     -69.107  57.679 -12.932  1.00  0.89           C
ATOM   1388  O   ALA A 180     -70.316  57.861 -12.879  1.00  0.89           O
ATOM   1389  CB  ALA A 180     -68.016  56.150 -14.625  1.00  0.89           C
ATOM   1390  N   GLN A 181     -68.359  57.610 -11.839  1.00  0.88           N
ATOM   1391  CA  GLN A 181     -68.952  57.700 -10.503  1.00  0.88           C
ATOM   1392  C   GLN A 181     -69.660  59.037 -10.300  1.00  0.88           C
ATOM   1393  O   GLN A 181     -70.723  59.075  -9.693  1.00  0.88           O
ATOM   1394  CB  GLN A 181     -67.873  57.478  -9.435  1.00  0.88           C
ATOM   1395  CG  GLN A 181     -68.312  57.662  -7.973  1.00  0.88           C
ATOM   1396  CD  GLN A 181     -69.513  56.828  -7.551  1.00  0.88           C
ATOM   1397  OE1 GLN A 181     -69.629  55.645  -7.855  1.00  0.88           O
ATOM   1398  NE2 GLN A 181     -70.401  57.437  -6.811  1.00  0.88           N
ATOM   1399  N   GLU A 182     -69.133  60.123 -10.849  1.00  0.88           N
ATOM   1400  CA  GLU A 182     -69.809  61.416 -10.733  1.00  0.88           C
ATOM   1401  C   GLU A 182     -71.182  61.383 -11.400  1.00  0.88           C
ATOM   1402  O   GLU A 182     -72.174  61.865 -10.841  1.00  0.88           O
ATOM   1403  CB  GLU A 182     -68.954  62.501 -11.390  1.00  0.88           C
ATOM   1404  CG  GLU A 182     -69.513  63.916 -11.326  1.00  0.88           C
ATOM   1405  CD  GLU A 182     -68.701  64.878 -12.176  1.00  0.88           C
ATOM   1406  OE1 GLU A 182     -67.621  64.496 -12.677  1.00  0.88           O
ATOM   1407  OE2 GLU A 182     -69.127  66.033 -12.384  1.00  0.88           O
ATOM   1408  N   VAL A 183     -71.254  60.798 -12.587  1.00  0.88           N
ATOM   1409  CA  VAL A 183     -72.515  60.751 -13.319  1.00  0.88           C
ATOM   1410  C   VAL A 183     -73.466  59.792 -12.619  1.00  0.88           C
ATOM   1411  O   VAL A 183     -74.639  60.116 -12.464  1.00  0.88           O
ATOM   1412  CB  VAL A 183     -72.313  60.356 -14.809  1.00  0.88           C
ATOM   1413  CG1 VAL A 183     -73.645  60.288 -15.563  1.00  0.88           C
ATOM   1414  CG2 VAL A 183     -71.418  61.387 -15.497  1.00  0.88           C
ATOM   1415  N   HIS A 184     -72.979  58.657 -12.139  1.00  0.90           N
ATOM   1416  CA  HIS A 184     -73.835  57.698 -11.438  1.00  0.90           C
ATOM   1417  C   HIS A 184     -74.388  58.296 -10.147  1.00  0.90           C
ATOM   1418  O   HIS A 184     -75.561  58.113  -9.832  1.00  0.90           O
ATOM   1419  CB  HIS A 184     -73.074  56.415 -11.092  1.00  0.90           C
ATOM   1420  CG  HIS A 184     -72.760  55.543 -12.268  1.00  0.90           C
ATOM   1421  ND1 HIS A 184     -72.831  54.174 -12.232  1.00  0.90           N
ATOM   1422  CD2 HIS A 184     -72.368  55.839 -13.537  1.00  0.90           C
ATOM   1423  CE1 HIS A 184     -72.472  53.706 -13.427  1.00  0.90           C
ATOM   1424  NE2 HIS A 184     -72.162  54.683 -14.254  1.00  0.90           N
ATOM   1425  N   LYS A 185     -73.579  59.051  -9.415  1.00  0.90           N
ATOM   1426  CA  LYS A 185     -74.050  59.714  -8.196  1.00  0.90           C
ATOM   1427  C   LYS A 185     -75.121  60.742  -8.530  1.00  0.90           C
ATOM   1428  O   LYS A 185     -76.140  60.827  -7.848  1.00  0.90           O
ATOM   1429  CB  LYS A 185     -72.864  60.381  -7.490  1.00  0.90           C
ATOM   1430  CG  LYS A 185     -73.165  61.065  -6.158  1.00  0.90           C
ATOM   1431  CD  LYS A 185     -73.592  60.069  -5.088  1.00  0.90           C
ATOM   1432  CE  LYS A 185     -73.719  60.716  -3.717  1.00  0.90           C
ATOM   1433  NZ  LYS A 185     -74.777  61.775  -3.648  1.00  0.90           N
ATOM   1434  N   ALA A 186     -74.922  61.490  -9.604  1.00  0.90           N
ATOM   1435  CA  ALA A 186     -75.919  62.464 -10.031  1.00  0.90           C
ATOM   1436  C   ALA A 186     -77.216  61.784 -10.493  1.00  0.90           C
ATOM   1437  O   ALA A 186     -78.299  62.268 -10.173  1.00  0.90           O
ATOM   1438  CB  ALA A 186     -75.330  63.359 -11.124  1.00  0.90           C
ATOM   1439  N   ILE A 187     -77.120  60.656 -11.191  1.00  0.86           N
ATOM   1440  CA  ILE A 187     -78.302  59.888 -11.603  1.00  0.86           C
ATOM   1441  C   ILE A 187     -79.025  59.429 -10.344  1.00  0.86           C
ATOM   1442  O   ILE A 187     -80.242  59.579 -10.249  1.00  0.86           O
ATOM   1443  CB  ILE A 187     -77.952  58.624 -12.471  1.00  0.86           C
ATOM   1444  CG1 ILE A 187     -77.424  59.032 -13.859  1.00  0.86           C
ATOM   1445  CG2 ILE A 187     -79.184  57.688 -12.665  1.00  0.86           C
ATOM   1446  CD1 ILE A 187     -76.710  57.909 -14.646  1.00  0.86           C
ATOM   1447  N   ARG A 188     -78.297  58.903  -9.367  1.00  0.85           N
ATOM   1448  CA  ARG A 188     -78.917  58.398  -8.143  1.00  0.85           C
ATOM   1449  C   ARG A 188     -79.605  59.511  -7.369  1.00  0.85           C
ATOM   1450  O   ARG A 188     -80.719  59.334  -6.896  1.00  0.85           O
ATOM   1451  CB  ARG A 188     -77.865  57.732  -7.252  1.00  0.85           C
ATOM   1452  CG  ARG A 188     -78.468  57.061  -6.036  1.00  0.85           C
ATOM   1453  CD  ARG A 188     -77.430  56.729  -5.007  1.00  0.85           C
ATOM   1454  NE  ARG A 188     -78.080  56.310  -3.757  1.00  0.85           N
ATOM   1455  CZ  ARG A 188     -78.160  55.080  -3.276  1.00  0.85           C
ATOM   1456  NH1 ARG A 188     -78.842  54.891  -2.185  1.00  0.85           N
ATOM   1457  NH2 ARG A 188     -77.556  54.053  -3.808  1.00  0.85           N
ATOM   1458  N   ASP A 189     -78.984  60.672  -7.261  1.00  0.87           N
ATOM   1459  CA  ASP A 189     -79.607  61.785  -6.542  1.00  0.87           C
ATOM   1460  C   ASP A 189     -80.859  62.270  -7.268  1.00  0.87           C
ATOM   1461  O   ASP A 189     -81.854  62.634  -6.642  1.00  0.87           O
ATOM   1462  CB  ASP A 189     -78.633  62.951  -6.386  1.00  0.87           C
ATOM   1463  CG  ASP A 189     -77.592  62.715  -5.303  1.00  0.87           C
ATOM   1464  OD1 ASP A 189     -77.722  61.794  -4.459  1.00  0.87           O
ATOM   1465  OD2 ASP A 189     -76.622  63.508  -5.254  1.00  0.87           O
ATOM   1466  N   LEU A 190     -80.850  62.222  -8.590  1.00  0.84           N
ATOM   1467  CA  LEU A 190     -82.037  62.565  -9.370  1.00  0.84           C
ATOM   1468  C   LEU A 190     -83.129  61.505  -9.259  1.00  0.84           C
ATOM   1469  O   LEU A 190     -84.315  61.818  -9.360  1.00  0.84           O
ATOM   1470  CB  LEU A 190     -81.642  62.761 -10.832  1.00  0.84           C
ATOM   1471  CG  LEU A 190     -81.035  64.130 -11.154  1.00  0.84           C
ATOM   1472  CD1 LEU A 190     -80.269  64.066 -12.453  1.00  0.84           C
ATOM   1473  CD2 LEU A 190     -82.127  65.192 -11.256  1.00  0.84           C
ATOM   1474  N   LEU A 191     -82.761  60.252  -9.030  1.00  0.83           N
ATOM   1475  CA  LEU A 191     -83.756  59.224  -8.731  1.00  0.83           C
ATOM   1476  C   LEU A 191     -84.311  59.484  -7.339  1.00  0.83           C
ATOM   1477  O   LEU A 191     -85.507  59.365  -7.139  1.00  0.83           O
ATOM   1478  CB  LEU A 191     -83.178  57.804  -8.773  1.00  0.83           C
ATOM   1479  CG  LEU A 191     -82.724  57.215 -10.116  1.00  0.83           C
ATOM   1480  CD1 LEU A 191     -82.072  55.862  -9.884  1.00  0.83           C
ATOM   1481  CD2 LEU A 191     -83.866  57.080 -11.114  1.00  0.83           C
ATOM   1482  N   ARG A 192     -83.466  59.885  -6.395  1.00  0.85           N
ATOM   1483  CA  ARG A 192     -83.882  60.166  -5.013  1.00  0.85           C
ATOM   1484  C   ARG A 192     -84.873  61.316  -4.945  1.00  0.85           C
ATOM   1485  O   ARG A 192     -85.795  61.292  -4.130  1.00  0.85           O
ATOM   1486  CB  ARG A 192     -82.651  60.471  -4.147  1.00  0.85           C
ATOM   1487  CG  ARG A 192     -82.948  60.685  -2.670  1.00  0.85           C
ATOM   1488  CD  ARG A 192     -81.700  61.064  -1.897  1.00  0.85           C
ATOM   1489  NE  ARG A 192     -82.051  61.417  -0.516  1.00  0.85           N
ATOM   1490  CZ  ARG A 192     -81.222  61.850   0.422  1.00  0.85           C
ATOM   1491  NH1 ARG A 192     -81.709  62.202   1.573  1.00  0.85           N
ATOM   1492  NH2 ARG A 192     -79.926  61.947   0.276  1.00  0.85           N
ATOM   1493  N   GLY A 193     -84.738  62.281  -5.843  1.00  0.85           N
ATOM   1494  CA  GLY A 193     -85.703  63.367  -5.926  1.00  0.85           C
ATOM   1495  C   GLY A 193     -87.102  62.901  -6.292  1.00  0.85           C
ATOM   1496  O   GLY A 193     -88.090  63.557  -5.954  1.00  0.85           O
ATOM   1497  N   ILE A 194     -87.212  61.740  -6.922  1.00  0.64           N
ATOM   1498  CA  ILE A 194     -88.510  61.114  -7.176  1.00  0.64           C
ATOM   1499  C   ILE A 194     -88.823  60.191  -5.995  1.00  0.64           C
ATOM   1500  O   ILE A 194     -89.877  60.303  -5.355  1.00  0.64           O
ATOM   1501  CB  ILE A 194     -88.507  60.291  -8.507  1.00  0.64           C
ATOM   1502  CG1 ILE A 194     -88.062  61.161  -9.700  1.00  0.64           C
ATOM   1503  CG2 ILE A 194     -89.889  59.651  -8.771  1.00  0.64           C
ATOM   1504  CD1 ILE A 194     -88.896  62.419  -9.999  1.00  0.64           C
ATOM   1505  N   SER A 195     -87.905  59.284  -5.701  1.00  0.82           N
ATOM   1506  CA  SER A 195     -88.074  58.262  -4.677  1.00  0.82           C
ATOM   1507  C   SER A 195     -86.729  57.747  -4.184  1.00  0.82           C
ATOM   1508  O   SER A 195     -85.894  57.291  -4.966  1.00  0.82           O
ATOM   1509  CB  SER A 195     -88.820  57.088  -5.298  1.00  0.82           C
ATOM   1510  OG  SER A 195     -88.882  55.969  -4.431  1.00  0.82           O
ATOM   1511  N   ASP A 196     -86.529  57.760  -2.876  1.00  0.84           N
ATOM   1512  CA  ASP A 196     -85.303  57.213  -2.302  1.00  0.84           C
ATOM   1513  C   ASP A 196     -85.240  55.697  -2.460  1.00  0.84           C
ATOM   1514  O   ASP A 196     -84.161  55.147  -2.619  1.00  0.84           O
ATOM   1515  CB  ASP A 196     -85.202  57.565  -0.825  1.00  0.84           C
ATOM   1516  CG  ASP A 196     -83.901  57.088  -0.207  1.00  0.84           C
ATOM   1517  OD1 ASP A 196     -82.803  57.590  -0.546  1.00  0.84           O
ATOM   1518  OD2 ASP A 196     -83.971  56.221   0.690  1.00  0.84           O
ATOM   1519  N   LYS A 197     -86.376  55.011  -2.481  1.00  0.82           N
ATOM   1520  CA  LYS A 197     -86.369  53.563  -2.717  1.00  0.82           C
ATOM   1521  C   LYS A 197     -85.863  53.250  -4.120  1.00  0.82           C
ATOM   1522  O   LYS A 197     -85.084  52.325  -4.318  1.00  0.82           O
ATOM   1523  CB  LYS A 197     -87.770  52.976  -2.522  1.00  0.82           C
ATOM   1524  CG  LYS A 197     -87.798  51.452  -2.546  1.00  0.82           C
ATOM   1525  CD  LYS A 197     -89.212  50.914  -2.390  1.00  0.82           C
ATOM   1526  CE  LYS A 197     -89.245  49.385  -2.371  1.00  0.82           C
ATOM   1527  NZ  LYS A 197     -88.544  48.811  -1.176  1.00  0.82           N
ATOM   1528  N   VAL A 198     -86.267  54.044  -5.100  1.00  0.82           N
ATOM   1529  CA  VAL A 198     -85.801  53.835  -6.472  1.00  0.82           C
ATOM   1530  C   VAL A 198     -84.301  54.121  -6.521  1.00  0.82           C
ATOM   1531  O   VAL A 198     -83.552  53.369  -7.139  1.00  0.82           O
ATOM   1532  CB  VAL A 198     -86.599  54.710  -7.485  1.00  0.82           C
ATOM   1533  CG1 VAL A 198     -86.038  54.614  -8.900  1.00  0.82           C
ATOM   1534  CG2 VAL A 198     -88.074  54.271  -7.519  1.00  0.82           C
ATOM   1535  N   ALA A 199     -83.841  55.149  -5.821  1.00  0.86           N
ATOM   1536  CA  ALA A 199     -82.412  55.454  -5.767  1.00  0.86           C
ATOM   1537  C   ALA A 199     -81.601  54.329  -5.116  1.00  0.86           C
ATOM   1538  O   ALA A 199     -80.509  53.985  -5.563  1.00  0.86           O
ATOM   1539  CB  ALA A 199     -82.215  56.748  -4.997  1.00  0.86           C
ATOM   1540  N   ASP A 200     -82.135  53.764  -4.047  1.00  0.86           N
ATOM   1541  CA  ASP A 200     -81.471  52.679  -3.337  1.00  0.86           C
ATOM   1542  C   ASP A 200     -81.382  51.395  -4.139  1.00  0.86           C
ATOM   1543  O   ASP A 200     -80.410  50.660  -4.024  1.00  0.86           O
ATOM   1544  CB  ASP A 200     -82.232  52.349  -2.057  1.00  0.86           C
ATOM   1545  CG  ASP A 200     -81.524  51.296  -1.224  1.00  0.86           C
ATOM   1546  OD1 ASP A 200     -80.333  51.487  -0.885  1.00  0.86           O
ATOM   1547  OD2 ASP A 200     -82.128  50.248  -0.902  1.00  0.86           O
ATOM   1548  N   GLU A 201     -82.418  51.096  -4.905  1.00  0.85           N
ATOM   1549  CA  GLU A 201     -82.539  49.782  -5.529  1.00  0.85           C
ATOM   1550  C   GLU A 201     -82.191  49.709  -7.010  1.00  0.85           C
ATOM   1551  O   GLU A 201     -81.918  48.617  -7.523  1.00  0.85           O
ATOM   1552  CB  GLU A 201     -83.960  49.266  -5.303  1.00  0.85           C
ATOM   1553  CG  GLU A 201     -84.246  49.059  -3.825  1.00  0.85           C
ATOM   1554  CD  GLU A 201     -85.652  48.595  -3.517  1.00  0.85           C
ATOM   1555  OE1 GLU A 201     -86.492  48.403  -4.426  1.00  0.85           O
ATOM   1556  OE2 GLU A 201     -85.936  48.423  -2.309  1.00  0.85           O
ATOM   1557  N   THR A 202     -82.180  50.832  -7.712  1.00  0.89           N
ATOM   1558  CA  THR A 202     -81.883  50.800  -9.144  1.00  0.89           C
ATOM   1559  C   THR A 202     -80.392  50.692  -9.409  1.00  0.89           C
ATOM   1560  O   THR A 202     -79.593  51.521  -8.965  1.00  0.89           O
ATOM   1561  CB  THR A 202     -82.488  52.005  -9.883  1.00  0.89           C
ATOM   1562  OG1 THR A 202     -83.878  52.075  -9.559  1.00  0.89           O
ATOM   1563  CG2 THR A 202     -82.395  51.873 -11.390  1.00  0.89           C
ATOM   1564  N   ARG A 203     -80.036  49.628 -10.115  1.00  0.91           N
ATOM   1565  CA  ARG A 203     -78.653  49.341 -10.489  1.00  0.91           C
ATOM   1566  C   ARG A 203     -78.239  50.325 -11.569  1.00  0.91           C
ATOM   1567  O   ARG A 203     -79.011  50.540 -12.510  1.00  0.91           O
ATOM   1568  CB  ARG A 203     -78.567  47.908 -11.022  1.00  0.91           C
ATOM   1569  CG  ARG A 203     -78.708  46.834  -9.941  1.00  0.91           C
ATOM   1570  CD  ARG A 203     -79.203  45.503 -10.501  1.00  0.91           C
ATOM   1571  NE  ARG A 203     -80.634  45.591 -10.830  1.00  0.91           N
ATOM   1572  CZ  ARG A 203     -81.402  44.632 -11.325  1.00  0.91           C
ATOM   1573  NH1 ARG A 203     -80.988  43.433 -11.638  1.00  0.91           N
ATOM   1574  NH2 ARG A 203     -82.657  44.901 -11.533  1.00  0.91           N
ATOM   1575  N   ILE A 204     -77.049  50.896 -11.447  1.00  0.92           N
ATOM   1576  CA  ILE A 204     -76.511  51.801 -12.465  1.00  0.92           C
ATOM   1577  C   ILE A 204     -75.173  51.232 -12.950  1.00  0.92           C
ATOM   1578  O   ILE A 204     -74.211  51.106 -12.193  1.00  0.92           O
ATOM   1579  CB  ILE A 204     -76.328  53.270 -11.975  1.00  0.92           C
ATOM   1580  CG1 ILE A 204     -77.566  53.784 -11.207  1.00  0.92           C
ATOM   1581  CG2 ILE A 204     -76.061  54.195 -13.197  1.00  0.92           C
ATOM   1582  CD1 ILE A 204     -77.351  55.122 -10.480  1.00  0.92           C
ATOM   1583  N   LEU A 205     -75.139  50.824 -14.207  1.00  0.92           N
ATOM   1584  CA  LEU A 205     -73.976  50.189 -14.826  1.00  0.92           C
ATOM   1585  C   LEU A 205     -73.205  51.245 -15.591  1.00  0.92           C
ATOM   1586  O   LEU A 205     -73.796  52.214 -16.042  1.00  0.92           O
ATOM   1587  CB  LEU A 205     -74.409  49.163 -15.880  1.00  0.92           C
ATOM   1588  CG  LEU A 205     -75.028  47.796 -15.560  1.00  0.92           C
ATOM   1589  CD1 LEU A 205     -75.755  47.698 -14.230  1.00  0.92           C
ATOM   1590  CD2 LEU A 205     -75.948  47.458 -16.737  1.00  0.92           C
ATOM   1591  N   TYR A 206     -71.927  51.006 -15.832  1.00  0.90           N
ATOM   1592  CA  TYR A 206     -71.141  51.839 -16.739  1.00  0.90           C
ATOM   1593  C   TYR A 206     -70.889  51.058 -18.037  1.00  0.90           C
ATOM   1594  O   TYR A 206     -70.662  49.852 -17.995  1.00  0.90           O
ATOM   1595  CB  TYR A 206     -69.818  52.218 -16.070  1.00  0.90           C
ATOM   1596  CG  TYR A 206     -68.879  52.865 -17.053  1.00  0.90           C
ATOM   1597  CD1 TYR A 206     -69.064  54.198 -17.471  1.00  0.90           C
ATOM   1598  CD2 TYR A 206     -67.864  52.104 -17.658  1.00  0.90           C
ATOM   1599  CE1 TYR A 206     -68.276  54.740 -18.520  1.00  0.90           C
ATOM   1600  CE2 TYR A 206     -67.101  52.628 -18.720  1.00  0.90           C
ATOM   1601  CZ  TYR A 206     -67.323  53.935 -19.154  1.00  0.90           C
ATOM   1602  OH  TYR A 206     -66.600  54.386 -20.226  1.00  0.90           O
ATOM   1603  N   GLY A 207     -70.910  51.711 -19.190  1.00  0.85           N
ATOM   1604  CA  GLY A 207     -70.594  51.059 -20.451  1.00  0.85           C
ATOM   1605  C   GLY A 207     -69.697  51.939 -21.294  1.00  0.85           C
ATOM   1606  O   GLY A 207     -69.629  53.135 -21.060  1.00  0.85           O
ATOM   1607  N   GLY A 208     -69.003  51.360 -22.264  1.00  0.75           N
ATOM   1608  CA  GLY A 208     -68.072  52.122 -23.086  1.00  0.75           C
ATOM   1609  C   GLY A 208     -66.616  51.791 -22.819  1.00  0.75           C
ATOM   1610  O   GLY A 208     -66.021  52.250 -21.845  1.00  0.75           O
ATOM   1611  N   SER A 209     -66.061  50.953 -23.684  1.00  0.77           N
ATOM   1612  CA  SER A 209     -64.696  50.427 -23.613  1.00  0.77           C
ATOM   1613  C   SER A 209     -64.382  49.703 -22.311  1.00  0.77           C
ATOM   1614  O   SER A 209     -63.244  49.693 -21.844  1.00  0.77           O
ATOM   1615  CB  SER A 209     -63.675  51.527 -23.891  1.00  0.77           C
ATOM   1616  OG  SER A 209     -63.936  52.095 -25.161  1.00  0.77           O
ATOM   1617  N   VAL A 210     -65.390  49.063 -21.737  1.00  0.83           N
ATOM   1618  CA  VAL A 210     -65.178  48.274 -20.527  1.00  0.83           C
ATOM   1619  C   VAL A 210     -64.395  47.049 -20.972  1.00  0.83           C
ATOM   1620  O   VAL A 210     -64.790  46.383 -21.930  1.00  0.83           O
ATOM   1621  CB  VAL A 210     -66.499  47.820 -19.856  1.00  0.83           C
ATOM   1622  CG1 VAL A 210     -66.210  46.997 -18.589  1.00  0.83           C
ATOM   1623  CG2 VAL A 210     -67.353  49.030 -19.490  1.00  0.83           C
ATOM   1624  N   ASN A 211     -63.292  46.755 -20.303  1.00  0.81           N
ATOM   1625  CA  ASN A 211     -62.469  45.599 -20.633  1.00  0.81           C
ATOM   1626  C   ASN A 211     -61.845  45.097 -19.338  1.00  0.81           C
ATOM   1627  O   ASN A 211     -61.997  45.721 -18.283  1.00  0.81           O
ATOM   1628  CB  ASN A 211     -61.435  45.922 -21.723  1.00  0.81           C
ATOM   1629  CG  ASN A 211     -60.406  46.937 -21.302  1.00  0.81           C
ATOM   1630  OD1 ASN A 211     -59.763  46.826 -20.264  1.00  0.81           O
ATOM   1631  ND2 ASN A 211     -60.215  47.928 -22.126  1.00  0.81           N
ATOM   1632  N   GLU A 212     -61.138  43.982 -19.417  1.00  0.83           N
ATOM   1633  CA  GLU A 212     -60.618  43.287 -18.244  1.00  0.83           C
ATOM   1634  C   GLU A 212     -59.627  44.101 -17.410  1.00  0.83           C
ATOM   1635  O   GLU A 212     -59.435  43.813 -16.230  1.00  0.83           O
ATOM   1636  CB  GLU A 212     -59.976  41.952 -18.665  1.00  0.83           C
ATOM   1637  CG  GLU A 212     -58.688  42.024 -19.503  1.00  0.83           C
ATOM   1638  CD  GLU A 212     -58.893  42.072 -21.017  1.00  0.83           C
ATOM   1639  OE1 GLU A 212     -59.643  42.928 -21.538  1.00  0.83           O
ATOM   1640  OE2 GLU A 212     -58.268  41.256 -21.724  1.00  0.83           O
ATOM   1641  N   LYS A 213     -59.015  45.130 -17.987  1.00  0.80           N
ATOM   1642  CA  LYS A 213     -58.005  45.923 -17.280  1.00  0.80           C
ATOM   1643  C   LYS A 213     -58.550  47.197 -16.656  1.00  0.80           C
ATOM   1644  O   LYS A 213     -57.813  47.880 -15.946  1.00  0.80           O
ATOM   1645  CB  LYS A 213     -56.839  46.284 -18.210  1.00  0.80           C
ATOM   1646  CG  LYS A 213     -56.159  45.108 -18.902  1.00  0.80           C
ATOM   1647  CD  LYS A 213     -55.579  44.079 -17.932  1.00  0.80           C
ATOM   1648  CE  LYS A 213     -54.874  42.975 -18.696  1.00  0.80           C
ATOM   1649  NZ  LYS A 213     -54.339  41.939 -17.765  1.00  0.80           N
ATOM   1650  N   ASN A 214     -59.821  47.504 -16.882  1.00  0.84           N
ATOM   1651  CA  ASN A 214     -60.440  48.691 -16.275  1.00  0.84           C
ATOM   1652  C   ASN A 214     -61.661  48.410 -15.404  1.00  0.84           C
ATOM   1653  O   ASN A 214     -62.047  49.249 -14.584  1.00  0.84           O
ATOM   1654  CB  ASN A 214     -60.757  49.755 -17.334  1.00  0.84           C
ATOM   1655  CG  ASN A 214     -61.723  49.290 -18.391  1.00  0.84           C
ATOM   1656  OD1 ASN A 214     -62.782  48.744 -18.130  1.00  0.84           O
ATOM   1657  ND2 ASN A 214     -61.367  49.538 -19.613  1.00  0.84           N
ATOM   1658  N   CYS A 215     -62.248  47.230 -15.540  1.00  0.87           N
ATOM   1659  CA  CYS A 215     -63.453  46.890 -14.797  1.00  0.87           C
ATOM   1660  C   CYS A 215     -63.242  46.765 -13.289  1.00  0.87           C
ATOM   1661  O   CYS A 215     -64.178  46.956 -12.522  1.00  0.87           O
ATOM   1662  CB  CYS A 215     -63.991  45.573 -15.353  1.00  0.87           C
ATOM   1663  SG  CYS A 215     -62.798  44.212 -15.228  1.00  0.87           S
ATOM   1664  N   GLY A 216     -62.035  46.447 -12.845  1.00  0.87           N
ATOM   1665  CA  GLY A 216     -61.793  46.244 -11.426  1.00  0.87           C
ATOM   1666  C   GLY A 216     -61.867  47.524 -10.621  1.00  0.87           C
ATOM   1667  O   GLY A 216     -62.490  47.554  -9.569  1.00  0.87           O
ATOM   1668  N   GLU A 217     -61.267  48.607 -11.086  1.00  0.82           N
ATOM   1669  CA  GLU A 217     -61.353  49.866 -10.347  1.00  0.82           C
ATOM   1670  C   GLU A 217     -62.718  50.511 -10.533  1.00  0.82           C
ATOM   1671  O   GLU A 217     -63.231  51.169  -9.629  1.00  0.82           O
ATOM   1672  CB  GLU A 217     -60.241  50.832 -10.760  1.00  0.82           C
ATOM   1673  CG  GLU A 217     -58.858  50.333 -10.382  1.00  0.82           C
ATOM   1674  CD  GLU A 217     -58.774  50.007  -8.901  1.00  0.82           C
ATOM   1675  OE1 GLU A 217     -58.949  50.917  -8.056  1.00  0.82           O
ATOM   1676  OE2 GLU A 217     -58.569  48.823  -8.548  1.00  0.82           O
ATOM   1677  N   LEU A 218     -63.342  50.278 -11.679  1.00  0.86           N
ATOM   1678  CA  LEU A 218     -64.694  50.782 -11.897  1.00  0.86           C
ATOM   1679  C   LEU A 218     -65.679  50.093 -10.951  1.00  0.86           C
ATOM   1680  O   LEU A 218     -66.543  50.748 -10.388  1.00  0.86           O
ATOM   1681  CB  LEU A 218     -65.126  50.571 -13.350  1.00  0.86           C
ATOM   1682  CG  LEU A 218     -64.595  51.506 -14.451  1.00  0.86           C
ATOM   1683  CD1 LEU A 218     -64.795  50.899 -15.840  1.00  0.86           C
ATOM   1684  CD2 LEU A 218     -65.287  52.870 -14.412  1.00  0.86           C
ATOM   1685  N   SER A 219     -65.551  48.795 -10.713  1.00  0.86           N
ATOM   1686  CA  SER A 219     -66.502  48.103  -9.839  1.00  0.86           C
ATOM   1687  C   SER A 219     -66.362  48.508  -8.374  1.00  0.86           C
ATOM   1688  O   SER A 219     -67.315  48.378  -7.600  1.00  0.86           O
ATOM   1689  CB  SER A 219     -66.339  46.587  -9.952  1.00  0.86           C
ATOM   1690  OG  SER A 219     -65.058  46.191  -9.505  1.00  0.86           O
ATOM   1691  N   LYS A 220     -65.206  49.038  -7.991  1.00  0.83           N
ATOM   1692  CA  LYS A 220     -64.992  49.517  -6.620  1.00  0.83           C
ATOM   1693  C   LYS A 220     -65.735  50.810  -6.328  1.00  0.83           C
ATOM   1694  O   LYS A 220     -65.901  51.176  -5.169  1.00  0.83           O
ATOM   1695  CB  LYS A 220     -63.503  49.746  -6.347  1.00  0.83           C
ATOM   1696  CG  LYS A 220     -62.708  48.461  -6.262  1.00  0.83           C
ATOM   1697  CD  LYS A 220     -61.241  48.734  -5.985  1.00  0.83           C
ATOM   1698  CE  LYS A 220     -60.424  47.452  -5.924  1.00  0.83           C
ATOM   1699  NZ  LYS A 220     -60.250  46.800  -7.261  1.00  0.83           N
ATOM   1700  N   GLN A 221     -66.178  51.517  -7.355  1.00  0.86           N
ATOM   1701  CA  GLN A 221     -66.848  52.790  -7.124  1.00  0.86           C
ATOM   1702  C   GLN A 221     -68.223  52.521  -6.504  1.00  0.86           C
ATOM   1703  O   GLN A 221     -68.892  51.549  -6.880  1.00  0.86           O
ATOM   1704  CB  GLN A 221     -66.983  53.567  -8.430  1.00  0.86           C
ATOM   1705  CG  GLN A 221     -65.672  53.808  -9.163  1.00  0.86           C
ATOM   1706  CD  GLN A 221     -64.635  54.459  -8.292  1.00  0.86           C
ATOM   1707  OE1 GLN A 221     -64.851  55.526  -7.734  1.00  0.86           O
ATOM   1708  NE2 GLN A 221     -63.511  53.818  -8.146  1.00  0.86           N
ATOM   1709  N   PRO A 222     -68.657  53.340  -5.530  1.00  0.90           N
ATOM   1710  CA  PRO A 222     -69.853  52.923  -4.783  1.00  0.90           C
ATOM   1711  C   PRO A 222     -71.196  52.923  -5.516  1.00  0.90           C
ATOM   1712  O   PRO A 222     -72.127  52.269  -5.045  1.00  0.90           O
ATOM   1713  CB  PRO A 222     -69.868  53.901  -3.605  1.00  0.90           C
ATOM   1714  CG  PRO A 222     -69.223  55.114  -4.134  1.00  0.90           C
ATOM   1715  CD  PRO A 222     -68.087  54.574  -4.956  1.00  0.90           C
ATOM   1716  N   ASP A 223     -71.317  53.596  -6.654  1.00  0.91           N
ATOM   1717  CA  ASP A 223     -72.565  53.592  -7.426  1.00  0.91           C
ATOM   1718  C   ASP A 223     -72.427  52.968  -8.815  1.00  0.91           C
ATOM   1719  O   ASP A 223     -73.356  53.019  -9.616  1.00  0.91           O
ATOM   1720  CB  ASP A 223     -73.134  55.012  -7.493  1.00  0.91           C
ATOM   1721  CG  ASP A 223     -73.647  55.478  -6.146  1.00  0.91           C
ATOM   1722  OD1 ASP A 223     -74.564  54.818  -5.600  1.00  0.91           O
ATOM   1723  OD2 ASP A 223     -73.133  56.474  -5.587  1.00  0.91           O
ATOM   1724  N   ILE A 224     -71.292  52.340  -9.098  1.00  0.91           N
ATOM   1725  CA  ILE A 224     -71.135  51.570 -10.338  1.00  0.91           C
ATOM   1726  C   ILE A 224     -71.421  50.111  -9.983  1.00  0.91           C
ATOM   1727  O   ILE A 224     -70.578  49.388  -9.442  1.00  0.91           O
ATOM   1728  CB  ILE A 224     -69.742  51.741 -11.013  1.00  0.91           C
ATOM   1729  CG1 ILE A 224     -69.476  53.237 -11.295  1.00  0.91           C
ATOM   1730  CG2 ILE A 224     -69.671  50.910 -12.329  1.00  0.91           C
ATOM   1731  CD1 ILE A 224     -68.150  53.572 -11.976  1.00  0.91           C
ATOM   1732  N   ASP A 225     -72.639  49.682 -10.275  1.00  0.92           N
ATOM   1733  CA  ASP A 225     -73.131  48.347  -9.921  1.00  0.92           C
ATOM   1734  C   ASP A 225     -72.735  47.289 -10.931  1.00  0.92           C
ATOM   1735  O   ASP A 225     -73.139  46.138 -10.833  1.00  0.92           O
ATOM   1736  CB  ASP A 225     -74.654  48.359  -9.844  1.00  0.92           C
ATOM   1737  CG  ASP A 225     -75.151  49.135  -8.666  1.00  0.92           C
ATOM   1738  OD1 ASP A 225     -74.826  48.772  -7.509  1.00  0.92           O
ATOM   1739  OD2 ASP A 225     -75.884  50.113  -8.888  1.00  0.92           O
ATOM   1740  N   GLY A 226     -71.961  47.671 -11.929  1.00  0.92           N
ATOM   1741  CA  GLY A 226     -71.546  46.713 -12.929  1.00  0.92           C
ATOM   1742  C   GLY A 226     -71.450  47.366 -14.278  1.00  0.92           C
ATOM   1743  O   GLY A 226     -71.179  48.567 -14.354  1.00  0.92           O
ATOM   1744  N   PHE A 227     -71.611  46.579 -15.330  1.00  0.92           N
ATOM   1745  CA  PHE A 227     -71.233  47.018 -16.665  1.00  0.92           C
ATOM   1746  C   PHE A 227     -72.187  46.662 -17.784  1.00  0.92           C
ATOM   1747  O   PHE A 227     -72.875  45.651 -17.711  1.00  0.92           O
ATOM   1748  CB  PHE A 227     -69.864  46.429 -16.988  1.00  0.92           C
ATOM   1749  CG  PHE A 227     -68.833  46.782 -15.966  1.00  0.92           C
ATOM   1750  CD1 PHE A 227     -68.359  45.829 -15.046  1.00  0.92           C
ATOM   1751  CD2 PHE A 227     -68.398  48.111 -15.866  1.00  0.92           C
ATOM   1752  CE1 PHE A 227     -67.471  46.209 -14.016  1.00  0.92           C
ATOM   1753  CE2 PHE A 227     -67.550  48.507 -14.831  1.00  0.92           C
ATOM   1754  CZ  PHE A 227     -67.085  47.559 -13.895  1.00  0.92           C
ATOM   1755  N   LEU A 228     -72.143  47.438 -18.858  1.00  0.92           N
ATOM   1756  CA  LEU A 228     -72.721  47.028 -20.134  1.00  0.92           C
ATOM   1757  C   LEU A 228     -71.588  47.035 -21.155  1.00  0.92           C
ATOM   1758  O   LEU A 228     -71.083  48.075 -21.574  1.00  0.92           O
ATOM   1759  CB  LEU A 228     -73.891  47.915 -20.560  1.00  0.92           C
ATOM   1760  CG  LEU A 228     -74.629  47.408 -21.812  1.00  0.92           C
ATOM   1761  CD1 LEU A 228     -75.280  46.030 -21.626  1.00  0.92           C
ATOM   1762  CD2 LEU A 228     -75.686  48.411 -22.227  1.00  0.92           C
ATOM   1763  N   VAL A 229     -71.114  45.840 -21.453  1.00  0.90           N
ATOM   1764  CA  VAL A 229     -69.874  45.633 -22.187  1.00  0.90           C
ATOM   1765  C   VAL A 229     -70.196  45.364 -23.649  1.00  0.90           C
ATOM   1766  O   VAL A 229     -71.072  44.548 -23.922  1.00  0.90           O
ATOM   1767  CB  VAL A 229     -69.161  44.380 -21.614  1.00  0.90           C
ATOM   1768  CG1 VAL A 229     -67.791  44.184 -22.235  1.00  0.90           C
ATOM   1769  CG2 VAL A 229     -69.022  44.474 -20.094  1.00  0.90           C
ATOM   1770  N   GLY A 230     -69.497  45.995 -24.582  1.00  0.87           N
ATOM   1771  CA  GLY A 230     -69.673  45.679 -25.991  1.00  0.87           C
ATOM   1772  C   GLY A 230     -68.597  44.767 -26.547  1.00  0.87           C
ATOM   1773  O   GLY A 230     -68.739  43.546 -26.528  1.00  0.87           O
ATOM   1774  N   GLY A 231     -67.507  45.334 -27.042  1.00  0.85           N
ATOM   1775  CA  GLY A 231     -66.486  44.553 -27.729  1.00  0.85           C
ATOM   1776  C   GLY A 231     -65.852  43.457 -26.895  1.00  0.85           C
ATOM   1777  O   GLY A 231     -65.665  42.334 -27.368  1.00  0.85           O
ATOM   1778  N   ALA A 232     -65.589  43.727 -25.625  1.00  0.85           N
ATOM   1779  CA  ALA A 232     -64.991  42.718 -24.757  1.00  0.85           C
ATOM   1780  C   ALA A 232     -65.959  41.592 -24.365  1.00  0.85           C
ATOM   1781  O   ALA A 232     -65.527  40.573 -23.838  1.00  0.85           O
ATOM   1782  CB  ALA A 232     -64.381  43.381 -23.522  1.00  0.85           C
ATOM   1783  N   SER A 233     -67.251  41.721 -24.652  1.00  0.88           N
ATOM   1784  CA  SER A 233     -68.203  40.653 -24.321  1.00  0.88           C
ATOM   1785  C   SER A 233     -68.065  39.497 -25.303  1.00  0.88           C
ATOM   1786  O   SER A 233     -68.462  38.366 -25.030  1.00  0.88           O
ATOM   1787  CB  SER A 233     -69.650  41.143 -24.314  1.00  0.88           C
ATOM   1788  OG  SER A 233     -70.124  41.460 -25.610  1.00  0.88           O
ATOM   1789  N   LEU A 234     -67.440  39.785 -26.437  1.00  0.84           N
ATOM   1790  CA  LEU A 234     -67.182  38.798 -27.482  1.00  0.84           C
ATOM   1791  C   LEU A 234     -65.877  38.051 -27.220  1.00  0.84           C
ATOM   1792  O   LEU A 234     -65.462  37.202 -28.011  1.00  0.84           O
ATOM   1793  CB  LEU A 234     -67.072  39.522 -28.829  1.00  0.84           C
ATOM   1794  CG  LEU A 234     -68.302  40.317 -29.297  1.00  0.84           C
ATOM   1795  CD1 LEU A 234     -67.930  41.243 -30.442  1.00  0.84           C
ATOM   1796  CD2 LEU A 234     -69.429  39.387 -29.733  1.00  0.84           C
ATOM   1797  N   LYS A 235     -65.202  38.422 -26.140  1.00  0.82           N
ATOM   1798  CA  LYS A 235     -63.855  37.947 -25.819  1.00  0.82           C
ATOM   1799  C   LYS A 235     -63.892  37.249 -24.466  1.00  0.82           C
ATOM   1800  O   LYS A 235     -64.784  37.544 -23.663  1.00  0.82           O
ATOM   1801  CB  LYS A 235     -62.916  39.157 -25.732  1.00  0.82           C
ATOM   1802  CG  LYS A 235     -62.724  39.912 -27.035  1.00  0.82           C
ATOM   1803  CD  LYS A 235     -61.798  41.094 -26.810  1.00  0.82           C
ATOM   1804  CE  LYS A 235     -61.327  41.677 -28.129  1.00  0.82           C
ATOM   1805  NZ  LYS A 235     -60.407  42.833 -27.899  1.00  0.82           N
ATOM   1806  N   PRO A 236     -62.913  36.382 -24.148  1.00  0.81           N
ATOM   1807  CA  PRO A 236     -62.942  35.783 -22.806  1.00  0.81           C
ATOM   1808  C   PRO A 236     -62.581  36.757 -21.681  1.00  0.81           C
ATOM   1809  O   PRO A 236     -62.744  36.444 -20.508  1.00  0.81           O
ATOM   1810  CB  PRO A 236     -61.944  34.633 -22.928  1.00  0.81           C
ATOM   1811  CG  PRO A 236     -60.954  35.126 -23.893  1.00  0.81           C
ATOM   1812  CD  PRO A 236     -61.765  35.870 -24.921  1.00  0.81           C
ATOM   1813  N   ALA A 237     -62.222  37.985 -22.037  1.00  0.75           N
ATOM   1814  CA  ALA A 237     -62.129  39.096 -21.096  1.00  0.75           C
ATOM   1815  C   ALA A 237     -63.416  39.294 -20.288  1.00  0.75           C
ATOM   1816  O   ALA A 237     -63.376  39.752 -19.152  1.00  0.75           O
ATOM   1817  CB  ALA A 237     -61.822  40.364 -21.883  1.00  0.75           C
ATOM   1818  N   PHE A 238     -64.557  38.925 -20.855  1.00  0.85           N
ATOM   1819  CA  PHE A 238     -65.837  39.051 -20.166  1.00  0.85           C
ATOM   1820  C   PHE A 238     -65.899  38.235 -18.870  1.00  0.85           C
ATOM   1821  O   PHE A 238     -66.540  38.667 -17.918  1.00  0.85           O
ATOM   1822  CB  PHE A 238     -66.942  38.655 -21.146  1.00  0.85           C
ATOM   1823  CG  PHE A 238     -68.328  39.080 -20.740  1.00  0.85           C
ATOM   1824  CD1 PHE A 238     -68.651  40.438 -20.560  1.00  0.85           C
ATOM   1825  CD2 PHE A 238     -69.342  38.118 -20.606  1.00  0.85           C
ATOM   1826  CE1 PHE A 238     -69.974  40.825 -20.233  1.00  0.85           C
ATOM   1827  CE2 PHE A 238     -70.666  38.490 -20.272  1.00  0.85           C
ATOM   1828  CZ  PHE A 238     -70.978  39.843 -20.068  1.00  0.85           C
ATOM   1829  N   VAL A 239     -65.149  37.140 -18.771  1.00  0.85           N
ATOM   1830  CA  VAL A 239     -65.049  36.373 -17.521  1.00  0.85           C
ATOM   1831  C   VAL A 239     -64.497  37.265 -16.412  1.00  0.85           C
ATOM   1832  O   VAL A 239     -64.999  37.289 -15.290  1.00  0.85           O
ATOM   1833  CB  VAL A 239     -64.086  35.143 -17.688  1.00  0.85           C
ATOM   1834  CG1 VAL A 239     -63.866  34.384 -16.380  1.00  0.85           C
ATOM   1835  CG2 VAL A 239     -64.609  34.169 -18.744  1.00  0.85           C
ATOM   1836  N   ASP A 240     -63.469  38.035 -16.731  1.00  0.85           N
ATOM   1837  CA  ASP A 240     -62.804  38.864 -15.730  1.00  0.85           C
ATOM   1838  C   ASP A 240     -63.654  40.072 -15.369  1.00  0.85           C
ATOM   1839  O   ASP A 240     -63.585  40.566 -14.249  1.00  0.85           O
ATOM   1840  CB  ASP A 240     -61.442  39.329 -16.240  1.00  0.85           C
ATOM   1841  CG  ASP A 240     -60.466  38.183 -16.396  1.00  0.85           C
ATOM   1842  OD1 ASP A 240     -60.326  37.365 -15.456  1.00  0.85           O
ATOM   1843  OD2 ASP A 240     -59.835  38.062 -17.466  1.00  0.85           O
ATOM   1844  N   ILE A 241     -64.481  40.524 -16.300  1.00  0.85           N
ATOM   1845  CA  ILE A 241     -65.388  41.647 -16.047  1.00  0.85           C
ATOM   1846  C   ILE A 241     -66.526  41.194 -15.125  1.00  0.85           C
ATOM   1847  O   ILE A 241     -66.937  41.916 -14.219  1.00  0.85           O
ATOM   1848  CB  ILE A 241     -65.942  42.246 -17.376  1.00  0.85           C
ATOM   1849  CG1 ILE A 241     -64.781  42.745 -18.264  1.00  0.85           C
ATOM   1850  CG2 ILE A 241     -66.900  43.418 -17.083  1.00  0.85           C
ATOM   1851  CD1 ILE A 241     -65.146  43.028 -19.722  1.00  0.85           C
ATOM   1852  N   ILE A 242     -67.009  39.973 -15.300  1.00  0.85           N
ATOM   1853  CA  ILE A 242     -67.990  39.400 -14.371  1.00  0.85           C
ATOM   1854  C   ILE A 242     -67.330  39.237 -13.001  1.00  0.85           C
ATOM   1855  O   ILE A 242     -67.915  39.532 -11.961  1.00  0.85           O
ATOM   1856  CB  ILE A 242     -68.511  38.041 -14.909  1.00  0.85           C
ATOM   1857  CG1 ILE A 242     -69.318  38.279 -16.201  1.00  0.85           C
ATOM   1858  CG2 ILE A 242     -69.393  37.318 -13.865  1.00  0.85           C
ATOM   1859  CD1 ILE A 242     -69.517  37.046 -17.067  1.00  0.85           C
ATOM   1860  N   ASN A 243     -66.069  38.834 -13.000  1.00  0.86           N
ATOM   1861  CA  ASN A 243     -65.301  38.662 -11.767  1.00  0.86           C
ATOM   1862  C   ASN A 243     -64.666  39.967 -11.271  1.00  0.86           C
ATOM   1863  O   ASN A 243     -63.727  39.937 -10.470  1.00  0.86           O
ATOM   1864  CB  ASN A 243     -64.225  37.587 -11.977  1.00  0.86           C
ATOM   1865  CG  ASN A 243     -64.812  36.210 -12.160  1.00  0.86           C
ATOM   1866  OD1 ASN A 243     -65.880  35.906 -11.646  1.00  0.86           O
ATOM   1867  ND2 ASN A 243     -64.115  35.353 -12.844  1.00  0.86           N
ATOM   1868  N   ALA A 244     -65.163  41.118 -11.709  1.00  0.85           N
ATOM   1869  CA  ALA A 244     -64.609  42.409 -11.297  1.00  0.85           C
ATOM   1870  C   ALA A 244     -64.802  42.682  -9.803  1.00  0.85           C
ATOM   1871  O   ALA A 244     -64.091  43.501  -9.223  1.00  0.85           O
ATOM   1872  CB  ALA A 244     -65.231  43.530 -12.118  1.00  0.85           C
ATOM   1873  N   THR A 245     -65.745  41.997  -9.179  1.00  0.70           N
ATOM   1874  CA  THR A 245     -65.973  42.075  -7.739  1.00  0.70           C
ATOM   1875  C   THR A 245     -65.144  41.096  -6.907  1.00  0.70           C
ATOM   1876  O   THR A 245     -65.239  41.083  -5.679  1.00  0.70           O
ATOM   1877  CB  THR A 245     -67.453  41.765  -7.510  1.00  0.70           C
ATOM   1878  OG1 THR A 245     -67.907  40.998  -8.632  1.00  0.70           O
ATOM   1879  CG2 THR A 245     -68.261  43.044  -7.475  1.00  0.70           C
ATOM   1880  N   LYS A 246     -64.328  40.275  -7.552  1.00  0.70           N
ATOM   1881  CA  LYS A 246     -63.471  39.315  -6.852  1.00  0.70           C
ATOM   1882  C   LYS A 246     -62.078  39.893  -6.654  1.00  0.70           C
ATOM   1883  O   LYS A 246     -61.847  41.050  -7.064  1.00  0.70           O
ATOM   1884  CB  LYS A 246     -63.394  38.000  -7.628  1.00  0.70           C
ATOM   1885  CG  LYS A 246     -64.707  37.238  -7.717  1.00  0.70           C
ATOM   1886  CD  LYS A 246     -64.426  35.883  -8.336  1.00  0.70           C
ATOM   1887  CE  LYS A 246     -65.667  35.031  -8.486  1.00  0.70           C
ATOM   1888  NZ  LYS A 246     -65.342  33.756  -9.202  1.00  0.70           N
ATOM   1889  OXT LYS A 246     -61.217  39.197  -6.083  1.00  0.70           O
TER
ATOM   1890  N   ALA B   2     -89.994  32.560 -69.825  1.00  0.72           N
ATOM   1891  CA  ALA B   2     -89.982  31.348 -68.957  1.00  0.72           C
ATOM   1892  C   ALA B   2     -89.673  31.713 -67.504  1.00  0.72           C
ATOM   1893  O   ALA B   2     -88.692  31.226 -66.933  1.00  0.72           O
ATOM   1894  CB  ALA B   2     -88.968  30.314 -69.497  1.00  0.72           C
ATOM   1895  N   ARG B   3     -90.489  32.552 -66.876  1.00  0.82           N
ATOM   1896  CA  ARG B   3     -90.251  32.965 -65.488  1.00  0.82           C
ATOM   1897  C   ARG B   3     -91.107  32.133 -64.557  1.00  0.82           C
ATOM   1898  O   ARG B   3     -92.315  31.985 -64.768  1.00  0.82           O
ATOM   1899  CB  ARG B   3     -90.575  34.444 -65.300  1.00  0.82           C
ATOM   1900  CG  ARG B   3     -89.674  35.331 -66.136  1.00  0.82           C
ATOM   1901  CD  ARG B   3     -89.962  36.797 -65.923  1.00  0.82           C
ATOM   1902  NE  ARG B   3     -91.320  37.144 -66.345  1.00  0.82           N
ATOM   1903  CZ  ARG B   3     -91.740  37.432 -67.565  1.00  0.82           C
ATOM   1904  NH1 ARG B   3     -90.976  37.471 -68.623  1.00  0.82           N
ATOM   1905  NH2 ARG B   3     -93.001  37.710 -67.697  1.00  0.82           N
ATOM   1906  N   LYS B   4     -90.478  31.566 -63.543  1.00  0.83           N
ATOM   1907  CA  LYS B   4     -91.175  30.663 -62.640  1.00  0.83           C
ATOM   1908  C   LYS B   4     -92.064  31.467 -61.704  1.00  0.83           C
ATOM   1909  O   LYS B   4     -91.693  32.554 -61.274  1.00  0.83           O
ATOM   1910  CB  LYS B   4     -90.163  29.775 -61.920  1.00  0.83           C
ATOM   1911  CG  LYS B   4     -90.793  28.543 -61.310  1.00  0.83           C
ATOM   1912  CD  LYS B   4     -89.756  27.462 -61.052  1.00  0.83           C
ATOM   1913  CE  LYS B   4     -90.342  26.306 -60.260  1.00  0.83           C
ATOM   1914  NZ  LYS B   4     -89.293  25.272 -60.001  1.00  0.83           N
ATOM   1915  N   PHE B   5     -93.264  30.970 -61.460  1.00  0.86           N
ATOM   1916  CA  PHE B   5     -94.227  31.671 -60.621  1.00  0.86           C
ATOM   1917  C   PHE B   5     -93.720  31.670 -59.184  1.00  0.86           C
ATOM   1918  O   PHE B   5     -93.264  30.641 -58.707  1.00  0.86           O
ATOM   1919  CB  PHE B   5     -95.582  30.979 -60.742  1.00  0.86           C
ATOM   1920  CG  PHE B   5     -96.680  31.634 -59.952  1.00  0.86           C
ATOM   1921  CD1 PHE B   5     -97.226  32.865 -60.362  1.00  0.86           C
ATOM   1922  CD2 PHE B   5     -97.212  30.994 -58.821  1.00  0.86           C
ATOM   1923  CE1 PHE B   5     -98.305  33.449 -59.650  1.00  0.86           C
ATOM   1924  CE2 PHE B   5     -98.298  31.554 -58.115  1.00  0.86           C
ATOM   1925  CZ  PHE B   5     -98.836  32.786 -58.521  1.00  0.86           C
ATOM   1926  N   PHE B   6     -93.755  32.806 -58.506  1.00  0.91           N
ATOM   1927  CA  PHE B   6     -93.124  32.944 -57.190  1.00  0.91           C
ATOM   1928  C   PHE B   6     -94.071  33.547 -56.158  1.00  0.91           C
ATOM   1929  O   PHE B   6     -94.636  34.608 -56.395  1.00  0.91           O
ATOM   1930  CB  PHE B   6     -91.907  33.853 -57.375  1.00  0.91           C
ATOM   1931  CG  PHE B   6     -91.113  34.101 -56.116  1.00  0.91           C
ATOM   1932  CD1 PHE B   6     -89.910  33.415 -55.904  1.00  0.91           C
ATOM   1933  CD2 PHE B   6     -91.532  35.045 -55.161  1.00  0.91           C
ATOM   1934  CE1 PHE B   6     -89.109  33.683 -54.778  1.00  0.91           C
ATOM   1935  CE2 PHE B   6     -90.739  35.330 -54.023  1.00  0.91           C
ATOM   1936  CZ  PHE B   6     -89.512  34.659 -53.846  1.00  0.91           C
ATOM   1937  N   VAL B   7     -94.241  32.919 -55.004  1.00  0.92           N
ATOM   1938  CA  VAL B   7     -95.083  33.486 -53.946  1.00  0.92           C
ATOM   1939  C   VAL B   7     -94.306  33.635 -52.642  1.00  0.92           C
ATOM   1940  O   VAL B   7     -93.798  32.671 -52.070  1.00  0.92           O
ATOM   1941  CB  VAL B   7     -96.384  32.660 -53.754  1.00  0.92           C
ATOM   1942  CG1 VAL B   7     -97.283  33.278 -52.684  1.00  0.92           C
ATOM   1943  CG2 VAL B   7     -97.161  32.600 -55.075  1.00  0.92           C
ATOM   1944  N   GLY B   8     -94.222  34.870 -52.169  1.00  0.93           N
ATOM   1945  CA  GLY B   8     -93.579  35.162 -50.901  1.00  0.93           C
ATOM   1946  C   GLY B   8     -94.605  35.421 -49.813  1.00  0.93           C
ATOM   1947  O   GLY B   8     -95.586  36.120 -50.053  1.00  0.93           O
ATOM   1948  N   GLY B   9     -94.388  34.877 -48.624  1.00  0.93           N
ATOM   1949  CA  GLY B   9     -95.279  35.065 -47.486  1.00  0.93           C
ATOM   1950  C   GLY B   9     -94.642  35.884 -46.386  1.00  0.93           C
ATOM   1951  O   GLY B   9     -93.964  35.344 -45.512  1.00  0.93           O
ATOM   1952  N   ASN B  10     -94.824  37.193 -46.435  1.00  0.92           N
ATOM   1953  CA  ASN B  10     -94.215  38.094 -45.464  1.00  0.92           C
ATOM   1954  C   ASN B  10     -95.107  38.191 -44.234  1.00  0.92           C
ATOM   1955  O   ASN B  10     -96.097  38.921 -44.220  1.00  0.92           O
ATOM   1956  CB  ASN B  10     -94.012  39.486 -46.064  1.00  0.92           C
ATOM   1957  CG  ASN B  10     -93.302  40.425 -45.115  1.00  0.92           C
ATOM   1958  OD1 ASN B  10     -92.794  40.027 -44.073  1.00  0.92           O
ATOM   1959  ND2 ASN B  10     -93.269  41.682 -45.462  1.00  0.92           N
ATOM   1960  N   PHE B  11     -94.748  37.479 -43.178  1.00  0.90           N
ATOM   1961  CA  PHE B  11     -95.562  37.471 -41.969  1.00  0.90           C
ATOM   1962  C   PHE B  11     -95.423  38.766 -41.168  1.00  0.90           C
ATOM   1963  O   PHE B  11     -96.209  39.008 -40.258  1.00  0.90           O
ATOM   1964  CB  PHE B  11     -95.188  36.274 -41.092  1.00  0.90           C
ATOM   1965  CG  PHE B  11     -95.285  34.941 -41.800  1.00  0.90           C
ATOM   1966  CD1 PHE B  11     -96.429  34.583 -42.539  1.00  0.90           C
ATOM   1967  CD2 PHE B  11     -94.232  34.017 -41.709  1.00  0.90           C
ATOM   1968  CE1 PHE B  11     -96.496  33.335 -43.211  1.00  0.90           C
ATOM   1969  CE2 PHE B  11     -94.298  32.760 -42.347  1.00  0.90           C
ATOM   1970  CZ  PHE B  11     -95.432  32.422 -43.108  1.00  0.90           C
ATOM   1971  N   LYS B  12     -94.452  39.602 -41.531  1.00  0.88           N
ATOM   1972  CA  LYS B  12     -94.159  40.880 -40.859  1.00  0.88           C
ATOM   1973  C   LYS B  12     -93.925  40.619 -39.374  1.00  0.88           C
ATOM   1974  O   LYS B  12     -93.487  39.529 -39.006  1.00  0.88           O
ATOM   1975  CB  LYS B  12     -95.248  41.930 -41.131  1.00  0.88           C
ATOM   1976  CG  LYS B  12     -95.498  42.134 -42.612  1.00  0.88           C
ATOM   1977  CD  LYS B  12     -96.543  43.187 -42.871  1.00  0.88           C
ATOM   1978  CE  LYS B  12     -96.887  43.211 -44.339  1.00  0.88           C
ATOM   1979  NZ  LYS B  12     -97.880  44.280 -44.677  1.00  0.88           N
ATOM   1980  N   MET B  13     -94.195  41.588 -38.516  1.00  0.89           N
ATOM   1981  CA  MET B  13     -94.046  41.409 -37.077  1.00  0.89           C
ATOM   1982  C   MET B  13     -95.333  40.789 -36.528  1.00  0.89           C
ATOM   1983  O   MET B  13     -96.105  41.453 -35.851  1.00  0.89           O
ATOM   1984  CB  MET B  13     -93.744  42.762 -36.428  1.00  0.89           C
ATOM   1985  CG  MET B  13     -93.350  42.710 -34.961  1.00  0.89           C
ATOM   1986  SD  MET B  13     -92.964  44.369 -34.376  1.00  0.89           S
ATOM   1987  CE  MET B  13     -94.564  45.011 -34.013  1.00  0.89           C
ATOM   1988  N   ASN B  14     -95.618  39.542 -36.877  1.00  0.88           N
ATOM   1989  CA  ASN B  14     -96.801  38.843 -36.367  1.00  0.88           C
ATOM   1990  C   ASN B  14     -96.439  37.407 -36.028  1.00  0.88           C
ATOM   1991  O   ASN B  14     -95.506  36.842 -36.603  1.00  0.88           O
ATOM   1992  CB  ASN B  14     -97.931  38.797 -37.402  1.00  0.88           C
ATOM   1993  CG  ASN B  14     -98.488  40.153 -37.723  1.00  0.88           C
ATOM   1994  OD1 ASN B  14     -99.225  40.731 -36.941  1.00  0.88           O
ATOM   1995  ND2 ASN B  14     -98.183  40.654 -38.884  1.00  0.88           N
ATOM   1996  N   GLY B  15     -97.222  36.807 -35.147  1.00  0.86           N
ATOM   1997  CA  GLY B  15     -97.101  35.398 -34.822  1.00  0.86           C
ATOM   1998  C   GLY B  15     -96.463  35.066 -33.493  1.00  0.86           C
ATOM   1999  O   GLY B  15     -95.876  35.918 -32.823  1.00  0.86           O
ATOM   2000  N   SER B  16     -96.617  33.807 -33.117  1.00  0.88           N
ATOM   2001  CA  SER B  16     -96.124  33.238 -31.871  1.00  0.88           C
ATOM   2002  C   SER B  16     -95.652  31.845 -32.256  1.00  0.88           C
ATOM   2003  O   SER B  16     -96.018  31.378 -33.335  1.00  0.88           O
ATOM   2004  CB  SER B  16     -97.272  33.126 -30.868  1.00  0.88           C
ATOM   2005  OG  SER B  16     -98.269  32.244 -31.371  1.00  0.88           O
ATOM   2006  N   LYS B  17     -94.907  31.153 -31.403  1.00  0.84           N
ATOM   2007  CA  LYS B  17     -94.452  29.788 -31.698  1.00  0.84           C
ATOM   2008  C   LYS B  17     -95.624  28.895 -32.075  1.00  0.84           C
ATOM   2009  O   LYS B  17     -95.531  28.136 -33.043  1.00  0.84           O
ATOM   2010  CB  LYS B  17     -93.744  29.168 -30.490  1.00  0.84           C
ATOM   2011  CG  LYS B  17     -92.392  29.785 -30.149  1.00  0.84           C
ATOM   2012  CD  LYS B  17     -91.667  29.025 -29.041  1.00  0.84           C
ATOM   2013  CE  LYS B  17     -92.356  29.176 -27.685  1.00  0.84           C
ATOM   2014  NZ  LYS B  17     -91.594  28.483 -26.599  1.00  0.84           N
ATOM   2015  N   SER B  18     -96.733  29.024 -31.362  1.00  0.88           N
ATOM   2016  CA  SER B  18     -97.932  28.256 -31.675  1.00  0.88           C
ATOM   2017  C   SER B  18     -98.556  28.594 -33.023  1.00  0.88           C
ATOM   2018  O   SER B  18     -98.910  27.695 -33.787  1.00  0.88           O
ATOM   2019  CB  SER B  18     -98.997  28.493 -30.605  1.00  0.88           C
ATOM   2020  OG  SER B  18     -98.500  28.198 -29.311  1.00  0.88           O
ATOM   2021  N   SER B  19     -98.729  29.871 -33.338  1.00  0.87           N
ATOM   2022  CA  SER B  19     -99.451  30.217 -34.561  1.00  0.87           C
ATOM   2023  C   SER B  19     -98.607  29.928 -35.789  1.00  0.87           C
ATOM   2024  O   SER B  19     -99.119  29.535 -36.834  1.00  0.87           O
ATOM   2025  CB  SER B  19     -99.863  31.688 -34.567  1.00  0.87           C
ATOM   2026  OG  SER B  19     -98.734  32.538 -34.649  1.00  0.87           O
ATOM   2027  N   ILE B  20     -97.303  30.107 -35.653  1.00  0.86           N
ATOM   2028  CA  ILE B  20     -96.384  29.897 -36.762  1.00  0.86           C
ATOM   2029  C   ILE B  20     -96.263  28.393 -37.009  1.00  0.86           C
ATOM   2030  O   ILE B  20     -96.239  27.953 -38.156  1.00  0.86           O
ATOM   2031  CB  ILE B  20     -95.020  30.580 -36.467  1.00  0.86           C
ATOM   2032  CG1 ILE B  20     -95.212  32.111 -36.362  1.00  0.86           C
ATOM   2033  CG2 ILE B  20     -94.017  30.279 -37.575  1.00  0.86           C
ATOM   2034  CD1 ILE B  20     -94.031  32.911 -35.798  1.00  0.86           C
ATOM   2035  N   LYS B  21     -96.281  27.581 -35.956  1.00  0.85           N
ATOM   2036  CA  LYS B  21     -96.267  26.122 -36.125  1.00  0.85           C
ATOM   2037  C   LYS B  21     -97.483  25.669 -36.915  1.00  0.85           C
ATOM   2038  O   LYS B  21     -97.377  24.833 -37.800  1.00  0.85           O
ATOM   2039  CB  LYS B  21     -96.256  25.427 -34.760  1.00  0.85           C
ATOM   2040  CG  LYS B  21     -96.248  23.904 -34.812  1.00  0.85           C
ATOM   2041  CD  LYS B  21     -96.345  23.324 -33.406  1.00  0.85           C
ATOM   2042  CE  LYS B  21     -96.362  21.801 -33.413  1.00  0.85           C
ATOM   2043  NZ  LYS B  21     -97.520  21.214 -34.167  1.00  0.85           N
ATOM   2044  N   GLU B  22     -98.637  26.248 -36.627  1.00  0.84           N
ATOM   2045  CA  GLU B  22     -99.863  25.890 -37.339  1.00  0.84           C
ATOM   2046  C   GLU B  22     -99.782  26.256 -38.818  1.00  0.84           C
ATOM   2047  O   GLU B  22    -100.223  25.492 -39.678  1.00  0.84           O
ATOM   2048  CB  GLU B  22    -101.042  26.625 -36.708  1.00  0.84           C
ATOM   2049  CG  GLU B  22    -101.401  26.120 -35.323  1.00  0.84           C
ATOM   2050  CD  GLU B  22    -102.247  27.108 -34.536  1.00  0.84           C
ATOM   2051  OE1 GLU B  22    -102.640  28.184 -35.049  1.00  0.84           O
ATOM   2052  OE2 GLU B  22    -102.511  26.828 -33.347  1.00  0.84           O
ATOM   2053  N   ILE B  23     -99.193  27.406 -39.114  1.00  0.86           N
ATOM   2054  CA  ILE B  23     -99.039  27.862 -40.495  1.00  0.86           C
ATOM   2055  C   ILE B  23     -98.079  26.945 -41.250  1.00  0.86           C
ATOM   2056  O   ILE B  23     -98.377  26.522 -42.370  1.00  0.86           O
ATOM   2057  CB  ILE B  23     -98.571  29.352 -40.531  1.00  0.86           C
ATOM   2058  CG1 ILE B  23     -99.745  30.247 -40.087  1.00  0.86           C
ATOM   2059  CG2 ILE B  23     -98.059  29.780 -41.932  1.00  0.86           C
ATOM   2060  CD1 ILE B  23     -99.376  31.669 -39.675  1.00  0.86           C
ATOM   2061  N   VAL B  24     -96.952  26.595 -40.647  1.00  0.87           N
ATOM   2062  CA  VAL B  24     -95.988  25.727 -41.322  1.00  0.87           C
ATOM   2063  C   VAL B  24     -96.555  24.316 -41.455  1.00  0.87           C
ATOM   2064  O   VAL B  24     -96.402  23.688 -42.494  1.00  0.87           O
ATOM   2065  CB  VAL B  24     -94.609  25.711 -40.601  1.00  0.87           C
ATOM   2066  CG1 VAL B  24     -93.641  24.755 -41.305  1.00  0.87           C
ATOM   2067  CG2 VAL B  24     -93.988  27.122 -40.589  1.00  0.87           C
ATOM   2068  N   ASP B  25     -97.273  23.819 -40.460  1.00  0.85           N
ATOM   2069  CA  ASP B  25     -97.879  22.490 -40.570  1.00  0.85           C
ATOM   2070  C   ASP B  25     -98.929  22.465 -41.676  1.00  0.85           C
ATOM   2071  O   ASP B  25     -99.027  21.489 -42.417  1.00  0.85           O
ATOM   2072  CB  ASP B  25     -98.552  22.060 -39.265  1.00  0.85           C
ATOM   2073  CG  ASP B  25     -97.566  21.620 -38.195  1.00  0.85           C
ATOM   2074  OD1 ASP B  25     -96.374  21.350 -38.475  1.00  0.85           O
ATOM   2075  OD2 ASP B  25     -98.019  21.444 -37.039  1.00  0.85           O
ATOM   2076  N   ASN B  26     -99.675  23.549 -41.845  1.00  0.84           N
ATOM   2077  CA  ASN B  26    -100.644  23.619 -42.939  1.00  0.84           C
ATOM   2078  C   ASN B  26     -99.926  23.576 -44.280  1.00  0.84           C
ATOM   2079  O   ASN B  26    -100.390  22.925 -45.211  1.00  0.84           O
ATOM   2080  CB  ASN B  26    -101.466  24.910 -42.905  1.00  0.84           C
ATOM   2081  CG  ASN B  26    -102.539  24.909 -41.852  1.00  0.84           C
ATOM   2082  OD1 ASN B  26    -102.971  23.870 -41.366  1.00  0.84           O
ATOM   2083  ND2 ASN B  26    -103.014  26.071 -41.522  1.00  0.84           N
ATOM   2084  N   LEU B  27     -98.793  24.253 -44.388  1.00  0.84           N
ATOM   2085  CA  LEU B  27     -98.036  24.266 -45.638  1.00  0.84           C
ATOM   2086  C   LEU B  27     -97.311  22.950 -45.891  1.00  0.84           C
ATOM   2087  O   LEU B  27     -97.089  22.577 -47.041  1.00  0.84           O
ATOM   2088  CB  LEU B  27     -97.027  25.418 -45.629  1.00  0.84           C
ATOM   2089  CG  LEU B  27     -97.624  26.828 -45.770  1.00  0.84           C
ATOM   2090  CD1 LEU B  27     -96.576  27.890 -45.442  1.00  0.84           C
ATOM   2091  CD2 LEU B  27     -98.169  27.058 -47.185  1.00  0.84           C
ATOM   2092  N   ASN B  28     -96.975  22.220 -44.838  1.00  0.84           N
ATOM   2093  CA  ASN B  28     -96.381  20.894 -44.995  1.00  0.84           C
ATOM   2094  C   ASN B  28     -97.445  19.917 -45.476  1.00  0.84           C
ATOM   2095  O   ASN B  28     -97.160  19.003 -46.246  1.00  0.84           O
ATOM   2096  CB  ASN B  28     -95.812  20.365 -43.672  1.00  0.84           C
ATOM   2097  CG  ASN B  28     -94.581  21.105 -43.219  1.00  0.84           C
ATOM   2098  OD1 ASN B  28     -93.888  21.731 -44.000  1.00  0.84           O
ATOM   2099  ND2 ASN B  28     -94.277  21.015 -41.960  1.00  0.84           N
ATOM   2100  N   ASN B  29     -98.670  20.091 -44.997  1.00  0.83           N
ATOM   2101  CA  ASN B  29     -99.775  19.207 -45.365  1.00  0.83           C
ATOM   2102  C   ASN B  29    -100.367  19.496 -46.740  1.00  0.83           C
ATOM   2103  O   ASN B  29    -100.852  18.584 -47.409  1.00  0.83           O
ATOM   2104  CB  ASN B  29    -100.909  19.324 -44.341  1.00  0.83           C
ATOM   2105  CG  ASN B  29    -100.602  18.618 -43.043  1.00  0.83           C
ATOM   2106  OD1 ASN B  29     -99.831  17.666 -43.004  1.00  0.83           O
ATOM   2107  ND2 ASN B  29    -101.217  19.044 -41.980  1.00  0.83           N
ATOM   2108  N   ALA B  30    -100.380  20.759 -47.137  1.00  0.85           N
ATOM   2109  CA  ALA B  30    -101.043  21.181 -48.366  1.00  0.85           C
ATOM   2110  C   ALA B  30    -100.431  20.591 -49.636  1.00  0.85           C
ATOM   2111  O   ALA B  30     -99.217  20.452 -49.758  1.00  0.85           O
ATOM   2112  CB  ALA B  30    -101.014  22.705 -48.456  1.00  0.85           C
ATOM   2113  N   ASP B  31    -101.280  20.329 -50.614  1.00  0.82           N
ATOM   2114  CA  ASP B  31    -100.835  20.090 -51.982  1.00  0.82           C
ATOM   2115  C   ASP B  31    -100.503  21.466 -52.562  1.00  0.82           C
ATOM   2116  O   ASP B  31    -101.397  22.293 -52.782  1.00  0.82           O
ATOM   2117  CB  ASP B  31    -101.946  19.389 -52.770  1.00  0.82           C
ATOM   2118  CG  ASP B  31    -101.537  19.020 -54.185  1.00  0.82           C
ATOM   2119  OD1 ASP B  31    -100.652  19.661 -54.789  1.00  0.82           O
ATOM   2120  OD2 ASP B  31    -102.147  18.083 -54.743  1.00  0.82           O
ATOM   2121  N   LEU B  32     -99.222  21.727 -52.779  1.00  0.81           N
ATOM   2122  CA  LEU B  32     -98.759  23.012 -53.301  1.00  0.81           C
ATOM   2123  C   LEU B  32     -98.219  22.819 -54.708  1.00  0.81           C
ATOM   2124  O   LEU B  32     -97.619  21.790 -55.018  1.00  0.81           O
ATOM   2125  CB  LEU B  32     -97.674  23.604 -52.392  1.00  0.81           C
ATOM   2126  CG  LEU B  32     -98.089  23.954 -50.953  1.00  0.81           C
ATOM   2127  CD1 LEU B  32     -96.895  24.464 -50.158  1.00  0.81           C
ATOM   2128  CD2 LEU B  32     -99.198  24.997 -50.913  1.00  0.81           C
ATOM   2129  N   ASP B  33     -98.457  23.802 -55.561  1.00  0.78           N
ATOM   2130  CA  ASP B  33     -98.037  23.743 -56.956  1.00  0.78           C
ATOM   2131  C   ASP B  33     -96.520  23.645 -57.099  1.00  0.78           C
ATOM   2132  O   ASP B  33     -95.779  24.551 -56.721  1.00  0.78           O
ATOM   2133  CB  ASP B  33     -98.547  24.983 -57.704  1.00  0.78           C
ATOM   2134  CG  ASP B  33     -98.321  24.895 -59.203  1.00  0.78           C
ATOM   2135  OD1 ASP B  33     -97.844  23.849 -59.687  1.00  0.78           O
ATOM   2136  OD2 ASP B  33     -98.622  25.861 -59.928  1.00  0.78           O
ATOM   2137  N   LYS B  34     -96.045  22.551 -57.679  1.00  0.75           N
ATOM   2138  CA  LYS B  34     -94.610  22.357 -57.903  1.00  0.75           C
ATOM   2139  C   LYS B  34     -94.060  23.261 -58.995  1.00  0.75           C
ATOM   2140  O   LYS B  34     -92.853  23.457 -59.087  1.00  0.75           O
ATOM   2141  CB  LYS B  34     -94.316  20.885 -58.227  1.00  0.75           C
ATOM   2142  CG  LYS B  34     -94.656  19.911 -57.092  1.00  0.75           C
ATOM   2143  CD  LYS B  34     -93.815  20.163 -55.843  1.00  0.75           C
ATOM   2144  CE  LYS B  34     -94.168  19.208 -54.725  1.00  0.75           C
ATOM   2145  NZ  LYS B  34     -93.388  19.551 -53.495  1.00  0.75           N
ATOM   2146  N   ASN B  35     -94.938  23.859 -59.787  1.00  0.79           N
ATOM   2147  CA  ASN B  35     -94.515  24.840 -60.785  1.00  0.79           C
ATOM   2148  C   ASN B  35     -94.223  26.189 -60.128  1.00  0.79           C
ATOM   2149  O   ASN B  35     -93.677  27.083 -60.773  1.00  0.79           O
ATOM   2150  CB  ASN B  35     -95.593  25.036 -61.855  1.00  0.79           C
ATOM   2151  CG  ASN B  35     -95.847  23.796 -62.662  1.00  0.79           C
ATOM   2152  OD1 ASN B  35     -95.085  23.449 -63.555  1.00  0.79           O
ATOM   2153  ND2 ASN B  35     -96.907  23.107 -62.357  1.00  0.79           N
ATOM   2154  N   ALA B  36     -94.607  26.351 -58.867  1.00  0.85           N
ATOM   2155  CA  ALA B  36     -94.375  27.589 -58.128  1.00  0.85           C
ATOM   2156  C   ALA B  36     -93.085  27.496 -57.302  1.00  0.85           C
ATOM   2157  O   ALA B  36     -92.607  26.406 -56.985  1.00  0.85           O
ATOM   2158  CB  ALA B  36     -95.572  27.875 -57.199  1.00  0.85           C
ATOM   2159  N   GLU B  37     -92.577  28.643 -56.891  1.00  0.87           N
ATOM   2160  CA  GLU B  37     -91.494  28.777 -55.920  1.00  0.87           C
ATOM   2161  C   GLU B  37     -92.136  29.473 -54.728  1.00  0.87           C
ATOM   2162  O   GLU B  37     -92.999  30.331 -54.923  1.00  0.87           O
ATOM   2163  CB  GLU B  37     -90.388  29.661 -56.494  1.00  0.87           C
ATOM   2164  CG  GLU B  37     -89.703  29.042 -57.698  1.00  0.87           C
ATOM   2165  CD  GLU B  37     -88.693  29.963 -58.361  1.00  0.87           C
ATOM   2166  OE1 GLU B  37     -88.791  31.194 -58.217  1.00  0.87           O
ATOM   2167  OE2 GLU B  37     -87.730  29.468 -58.983  1.00  0.87           O
ATOM   2168  N   VAL B  38     -91.769  29.094 -53.512  1.00  0.90           N
ATOM   2169  CA  VAL B  38     -92.414  29.636 -52.311  1.00  0.90           C
ATOM   2170  C   VAL B  38     -91.356  30.048 -51.290  1.00  0.90           C
ATOM   2171  O   VAL B  38     -90.420  29.287 -51.019  1.00  0.90           O
ATOM   2172  CB  VAL B  38     -93.374  28.596 -51.662  1.00  0.90           C
ATOM   2173  CG1 VAL B  38     -94.186  29.221 -50.509  1.00  0.90           C
ATOM   2174  CG2 VAL B  38     -94.350  28.008 -52.695  1.00  0.90           C
ATOM   2175  N   VAL B  39     -91.479  31.240 -50.727  1.00  0.92           N
ATOM   2176  CA  VAL B  39     -90.549  31.725 -49.703  1.00  0.92           C
ATOM   2177  C   VAL B  39     -91.397  32.276 -48.560  1.00  0.92           C
ATOM   2178  O   VAL B  39     -92.408  32.911 -48.823  1.00  0.92           O
ATOM   2179  CB  VAL B  39     -89.605  32.818 -50.292  1.00  0.92           C
ATOM   2180  CG1 VAL B  39     -88.631  33.361 -49.245  1.00  0.92           C
ATOM   2181  CG2 VAL B  39     -88.792  32.248 -51.463  1.00  0.92           C
ATOM   2182  N   VAL B  40     -91.035  32.053 -47.305  1.00  0.92           N
ATOM   2183  CA  VAL B  40     -91.780  32.615 -46.169  1.00  0.92           C
ATOM   2184  C   VAL B  40     -90.864  33.470 -45.304  1.00  0.92           C
ATOM   2185  O   VAL B  40     -89.653  33.280 -45.295  1.00  0.92           O
ATOM   2186  CB  VAL B  40     -92.471  31.522 -45.313  1.00  0.92           C
ATOM   2187  CG1 VAL B  40     -93.585  30.837 -46.114  1.00  0.92           C
ATOM   2188  CG2 VAL B  40     -91.472  30.490 -44.766  1.00  0.92           C
ATOM   2189  N   SER B  41     -91.421  34.464 -44.629  1.00  0.92           N
ATOM   2190  CA  SER B  41     -90.628  35.433 -43.869  1.00  0.92           C
ATOM   2191  C   SER B  41     -91.136  35.715 -42.455  1.00  0.92           C
ATOM   2192  O   SER B  41     -91.935  36.632 -42.256  1.00  0.92           O
ATOM   2193  CB  SER B  41     -90.567  36.733 -44.666  1.00  0.92           C
ATOM   2194  OG  SER B  41     -90.556  36.420 -46.047  1.00  0.92           O
ATOM   2195  N   PRO B  42     -90.713  34.924 -41.456  1.00  0.91           N
ATOM   2196  CA  PRO B  42     -91.125  35.202 -40.073  1.00  0.91           C
ATOM   2197  C   PRO B  42     -90.360  36.364 -39.443  1.00  0.91           C
ATOM   2198  O   PRO B  42     -89.350  36.816 -40.004  1.00  0.91           O
ATOM   2199  CB  PRO B  42     -90.782  33.889 -39.370  1.00  0.91           C
ATOM   2200  CG  PRO B  42     -89.566  33.451 -40.058  1.00  0.91           C
ATOM   2201  CD  PRO B  42     -89.840  33.736 -41.508  1.00  0.91           C
ATOM   2202  N   PRO B  43     -90.795  36.838 -38.258  1.00  0.91           N
ATOM   2203  CA  PRO B  43     -89.875  37.721 -37.529  1.00  0.91           C
ATOM   2204  C   PRO B  43     -88.559  37.004 -37.240  1.00  0.91           C
ATOM   2205  O   PRO B  43     -88.521  35.775 -37.141  1.00  0.91           O
ATOM   2206  CB  PRO B  43     -90.610  38.008 -36.216  1.00  0.91           C
ATOM   2207  CG  PRO B  43     -92.018  37.711 -36.496  1.00  0.91           C
ATOM   2208  CD  PRO B  43     -92.017  36.581 -37.473  1.00  0.91           C
ATOM   2209  N   ALA B  44     -87.471  37.749 -37.114  1.00  0.89           N
ATOM   2210  CA  ALA B  44     -86.138  37.150 -37.079  1.00  0.89           C
ATOM   2211  C   ALA B  44     -85.900  36.174 -35.926  1.00  0.89           C
ATOM   2212  O   ALA B  44     -85.211  35.173 -36.086  1.00  0.89           O
ATOM   2213  CB  ALA B  44     -85.091  38.246 -37.070  1.00  0.89           C
ATOM   2214  N   ILE B  45     -86.530  36.436 -34.793  1.00  0.86           N
ATOM   2215  CA  ILE B  45     -86.431  35.571 -33.616  1.00  0.86           C
ATOM   2216  C   ILE B  45     -87.078  34.189 -33.836  1.00  0.86           C
ATOM   2217  O   ILE B  45     -86.800  33.235 -33.111  1.00  0.86           O
ATOM   2218  CB  ILE B  45     -87.031  36.331 -32.394  1.00  0.86           C
ATOM   2219  CG1 ILE B  45     -86.621  35.650 -31.076  1.00  0.86           C
ATOM   2220  CG2 ILE B  45     -88.560  36.533 -32.550  1.00  0.86           C
ATOM   2221  CD1 ILE B  45     -86.947  36.425 -29.810  1.00  0.86           C
ATOM   2222  N   TYR B  46     -87.893  34.039 -34.873  1.00  0.86           N
ATOM   2223  CA  TYR B  46     -88.487  32.744 -35.200  1.00  0.86           C
ATOM   2224  C   TYR B  46     -87.818  32.103 -36.412  1.00  0.86           C
ATOM   2225  O   TYR B  46     -88.155  30.976 -36.751  1.00  0.86           O
ATOM   2226  CB  TYR B  46     -89.988  32.878 -35.479  1.00  0.86           C
ATOM   2227  CG  TYR B  46     -90.810  33.377 -34.310  1.00  0.86           C
ATOM   2228  CD1 TYR B  46     -91.193  34.727 -34.232  1.00  0.86           C
ATOM   2229  CD2 TYR B  46     -91.246  32.499 -33.298  1.00  0.86           C
ATOM   2230  CE1 TYR B  46     -91.983  35.206 -33.153  1.00  0.86           C
ATOM   2231  CE2 TYR B  46     -92.025  32.978 -32.209  1.00  0.86           C
ATOM   2232  CZ  TYR B  46     -92.374  34.328 -32.142  1.00  0.86           C
ATOM   2233  OH  TYR B  46     -93.074  34.791 -31.058  1.00  0.86           O
ATOM   2234  N   LEU B  47     -86.871  32.766 -37.068  1.00  0.85           N
ATOM   2235  CA  LEU B  47     -86.243  32.188 -38.268  1.00  0.85           C
ATOM   2236  C   LEU B  47     -85.641  30.793 -38.054  1.00  0.85           C
ATOM   2237  O   LEU B  47     -85.941  29.895 -38.853  1.00  0.85           O
ATOM   2238  CB  LEU B  47     -85.172  33.122 -38.856  1.00  0.85           C
ATOM   2239  CG  LEU B  47     -85.619  34.260 -39.785  1.00  0.85           C
ATOM   2240  CD1 LEU B  47     -84.493  35.266 -39.991  1.00  0.85           C
ATOM   2241  CD2 LEU B  47     -86.052  33.744 -41.152  1.00  0.85           C
ATOM   2242  N   PRO B  48     -84.841  30.566 -36.984  1.00  0.84           N
ATOM   2243  CA  PRO B  48     -84.404  29.167 -36.868  1.00  0.84           C
ATOM   2244  C   PRO B  48     -85.534  28.169 -36.622  1.00  0.84           C
ATOM   2245  O   PRO B  48     -85.537  27.073 -37.167  1.00  0.84           O
ATOM   2246  CB  PRO B  48     -83.476  29.195 -35.645  1.00  0.84           C
ATOM   2247  CG  PRO B  48     -83.027  30.598 -35.547  1.00  0.84           C
ATOM   2248  CD  PRO B  48     -84.261  31.373 -35.890  1.00  0.84           C
ATOM   2249  N   LEU B  49     -86.514  28.561 -35.817  1.00  0.83           N
ATOM   2250  CA  LEU B  49     -87.607  27.671 -35.426  1.00  0.83           C
ATOM   2251  C   LEU B  49     -88.486  27.293 -36.608  1.00  0.83           C
ATOM   2252  O   LEU B  49     -88.981  26.166 -36.695  1.00  0.83           O
ATOM   2253  CB  LEU B  49     -88.481  28.347 -34.364  1.00  0.83           C
ATOM   2254  CG  LEU B  49     -87.823  28.741 -33.032  1.00  0.83           C
ATOM   2255  CD1 LEU B  49     -88.831  29.496 -32.182  1.00  0.83           C
ATOM   2256  CD2 LEU B  49     -87.314  27.534 -32.257  1.00  0.83           C
ATOM   2257  N   VAL B  50     -88.670  28.228 -37.528  1.00  0.84           N
ATOM   2258  CA  VAL B  50     -89.419  27.963 -38.753  1.00  0.84           C
ATOM   2259  C   VAL B  50     -88.645  26.979 -39.602  1.00  0.84           C
ATOM   2260  O   VAL B  50     -89.226  26.024 -40.113  1.00  0.84           O
ATOM   2261  CB  VAL B  50     -89.711  29.280 -39.521  1.00  0.84           C
ATOM   2262  CG1 VAL B  50     -90.275  29.036 -40.923  1.00  0.84           C
ATOM   2263  CG2 VAL B  50     -90.722  30.078 -38.729  1.00  0.84           C
ATOM   2264  N   ARG B  51     -87.336  27.152 -39.719  1.00  0.77           N
ATOM   2265  CA  ARG B  51     -86.550  26.230 -40.533  1.00  0.77           C
ATOM   2266  C   ARG B  51     -86.602  24.804 -39.994  1.00  0.77           C
ATOM   2267  O   ARG B  51     -86.646  23.867 -40.781  1.00  0.77           O
ATOM   2268  CB  ARG B  51     -85.102  26.711 -40.657  1.00  0.77           C
ATOM   2269  CG  ARG B  51     -84.289  25.921 -41.679  1.00  0.77           C
ATOM   2270  CD  ARG B  51     -84.661  26.255 -43.114  1.00  0.77           C
ATOM   2271  NE  ARG B  51     -84.117  25.264 -44.046  1.00  0.77           N
ATOM   2272  CZ  ARG B  51     -82.936  25.291 -44.645  1.00  0.77           C
ATOM   2273  NH1 ARG B  51     -82.036  26.221 -44.456  1.00  0.77           N
ATOM   2274  NH2 ARG B  51     -82.647  24.331 -45.473  1.00  0.77           N
ATOM   2275  N   GLU B  52     -86.667  24.616 -38.683  1.00  0.81           N
ATOM   2276  CA  GLU B  52     -86.782  23.257 -38.136  1.00  0.81           C
ATOM   2277  C   GLU B  52     -88.032  22.548 -38.656  1.00  0.81           C
ATOM   2278  O   GLU B  52     -88.008  21.354 -38.959  1.00  0.81           O
ATOM   2279  CB  GLU B  52     -86.867  23.255 -36.604  1.00  0.81           C
ATOM   2280  CG  GLU B  52     -85.705  23.898 -35.873  1.00  0.81           C
ATOM   2281  CD  GLU B  52     -84.363  23.300 -36.242  1.00  0.81           C
ATOM   2282  OE1 GLU B  52     -84.152  22.093 -36.016  1.00  0.81           O
ATOM   2283  OE2 GLU B  52     -83.480  24.030 -36.739  1.00  0.81           O
ATOM   2284  N   THR B  53     -89.123  23.291 -38.772  1.00  0.82           N
ATOM   2285  CA  THR B  53     -90.401  22.730 -39.205  1.00  0.82           C
ATOM   2286  C   THR B  53     -90.638  22.723 -40.716  1.00  0.82           C
ATOM   2287  O   THR B  53     -91.519  22.001 -41.188  1.00  0.82           O
ATOM   2288  CB  THR B  53     -91.561  23.490 -38.530  1.00  0.82           C
ATOM   2289  OG1 THR B  53     -91.351  24.903 -38.634  1.00  0.82           O
ATOM   2290  CG2 THR B  53     -91.639  23.171 -37.053  1.00  0.82           C
ATOM   2291  N   LEU B  54     -89.876  23.499 -41.477  1.00  0.83           N
ATOM   2292  CA  LEU B  54     -90.022  23.542 -42.935  1.00  0.83           C
ATOM   2293  C   LEU B  54     -89.353  22.359 -43.620  1.00  0.83           C
ATOM   2294  O   LEU B  54     -88.253  21.941 -43.246  1.00  0.83           O
ATOM   2295  CB  LEU B  54     -89.354  24.791 -43.525  1.00  0.83           C
ATOM   2296  CG  LEU B  54     -90.029  26.164 -43.440  1.00  0.83           C
ATOM   2297  CD1 LEU B  54     -89.094  27.200 -44.065  1.00  0.83           C
ATOM   2298  CD2 LEU B  54     -91.373  26.209 -44.152  1.00  0.83           C
ATOM   2299  N   ARG B  55     -89.963  21.883 -44.695  1.00  0.73           N
ATOM   2300  CA  ARG B  55     -89.301  20.944 -45.607  1.00  0.73           C
ATOM   2301  C   ARG B  55     -88.302  21.731 -46.462  1.00  0.73           C
ATOM   2302  O   ARG B  55     -88.170  22.945 -46.297  1.00  0.73           O
ATOM   2303  CB  ARG B  55     -90.339  20.219 -46.476  1.00  0.73           C
ATOM   2304  CG  ARG B  55     -91.339  19.431 -45.655  1.00  0.73           C
ATOM   2305  CD  ARG B  55     -92.234  18.555 -46.512  1.00  0.73           C
ATOM   2306  NE  ARG B  55     -93.144  17.805 -45.638  1.00  0.73           N
ATOM   2307  CZ  ARG B  55     -93.902  16.772 -45.974  1.00  0.73           C
ATOM   2308  NH1 ARG B  55     -94.612  16.205 -45.040  1.00  0.73           N
ATOM   2309  NH2 ARG B  55     -93.934  16.251 -47.171  1.00  0.73           N
ATOM   2310  N   LYS B  56     -87.612  21.084 -47.388  1.00  0.72           N
ATOM   2311  CA  LYS B  56     -86.649  21.770 -48.261  1.00  0.72           C
ATOM   2312  C   LYS B  56     -87.265  22.794 -49.229  1.00  0.72           C
ATOM   2313  O   LYS B  56     -86.628  23.799 -49.557  1.00  0.72           O
ATOM   2314  CB  LYS B  56     -85.895  20.695 -49.059  1.00  0.72           C
ATOM   2315  CG  LYS B  56     -84.810  21.226 -49.979  1.00  0.72           C
ATOM   2316  CD  LYS B  56     -84.124  20.113 -50.747  1.00  0.72           C
ATOM   2317  CE  LYS B  56     -83.158  20.677 -51.782  1.00  0.72           C
ATOM   2318  NZ  LYS B  56     -83.868  21.475 -52.840  1.00  0.72           N
ATOM   2319  N   ASP B  57     -88.463  22.520 -49.726  1.00  0.80           N
ATOM   2320  CA  ASP B  57     -89.040  23.260 -50.863  1.00  0.80           C
ATOM   2321  C   ASP B  57     -89.272  24.757 -50.661  1.00  0.80           C
ATOM   2322  O   ASP B  57     -88.996  25.574 -51.543  1.00  0.80           O
ATOM   2323  CB  ASP B  57     -90.422  22.697 -51.209  1.00  0.80           C
ATOM   2324  CG  ASP B  57     -90.386  21.267 -51.688  1.00  0.80           C
ATOM   2325  OD1 ASP B  57     -89.368  20.801 -52.243  1.00  0.80           O
ATOM   2326  OD2 ASP B  57     -91.394  20.558 -51.480  1.00  0.80           O
ATOM   2327  N   ILE B  58     -89.824  25.106 -49.512  1.00  0.84           N
ATOM   2328  CA  ILE B  58     -90.152  26.480 -49.156  1.00  0.84           C
ATOM   2329  C   ILE B  58     -88.911  27.007 -48.460  1.00  0.84           C
ATOM   2330  O   ILE B  58     -88.367  26.347 -47.577  1.00  0.84           O
ATOM   2331  CB  ILE B  58     -91.356  26.566 -48.174  1.00  0.84           C
ATOM   2332  CG1 ILE B  58     -92.599  25.891 -48.783  1.00  0.84           C
ATOM   2333  CG2 ILE B  58     -91.629  28.032 -47.775  1.00  0.84           C
ATOM   2334  CD1 ILE B  58     -93.830  25.822 -47.877  1.00  0.84           C
ATOM   2335  N   GLU B  59     -88.456  28.184 -48.849  1.00  0.86           N
ATOM   2336  CA  GLU B  59     -87.219  28.739 -48.309  1.00  0.86           C
ATOM   2337  C   GLU B  59     -87.553  29.884 -47.360  1.00  0.86           C
ATOM   2338  O   GLU B  59     -88.685  30.370 -47.362  1.00  0.86           O
ATOM   2339  CB  GLU B  59     -86.307  29.144 -49.468  1.00  0.86           C
ATOM   2340  CG  GLU B  59     -86.076  27.946 -50.393  1.00  0.86           C
ATOM   2341  CD  GLU B  59     -84.988  28.132 -51.426  1.00  0.86           C
ATOM   2342  OE1 GLU B  59     -84.336  29.195 -51.509  1.00  0.86           O
ATOM   2343  OE2 GLU B  59     -84.755  27.165 -52.190  1.00  0.86           O
ATOM   2344  N   VAL B  60     -86.612  30.309 -46.530  1.00  0.89           N
ATOM   2345  CA  VAL B  60     -86.883  31.373 -45.559  1.00  0.89           C
ATOM   2346  C   VAL B  60     -86.181  32.666 -45.936  1.00  0.89           C
ATOM   2347  O   VAL B  60     -85.044  32.654 -46.422  1.00  0.89           O
ATOM   2348  CB  VAL B  60     -86.481  31.008 -44.099  1.00  0.89           C
ATOM   2349  CG1 VAL B  60     -87.729  30.875 -43.226  1.00  0.89           C
ATOM   2350  CG2 VAL B  60     -85.654  29.719 -44.018  1.00  0.89           C
ATOM   2351  N   ALA B  61     -86.867  33.772 -45.677  1.00  0.92           N
ATOM   2352  CA  ALA B  61     -86.330  35.111 -45.858  1.00  0.92           C
ATOM   2353  C   ALA B  61     -86.308  35.861 -44.537  1.00  0.92           C
ATOM   2354  O   ALA B  61     -87.274  35.813 -43.776  1.00  0.92           O
ATOM   2355  CB  ALA B  61     -87.169  35.903 -46.868  1.00  0.92           C
ATOM   2356  N   ALA B  62     -85.256  36.629 -44.312  1.00  0.93           N
ATOM   2357  CA  ALA B  62     -85.303  37.628 -43.255  1.00  0.93           C
ATOM   2358  C   ALA B  62     -86.040  38.833 -43.830  1.00  0.93           C
ATOM   2359  O   ALA B  62     -86.063  39.045 -45.038  1.00  0.93           O
ATOM   2360  CB  ALA B  62     -83.917  38.015 -42.814  1.00  0.93           C
ATOM   2361  N   GLN B  63     -86.625  39.640 -42.966  1.00  0.90           N
ATOM   2362  CA  GLN B  63     -87.385  40.803 -43.411  1.00  0.90           C
ATOM   2363  C   GLN B  63     -86.561  42.096 -43.522  1.00  0.90           C
ATOM   2364  O   GLN B  63     -87.053  43.103 -44.041  1.00  0.90           O
ATOM   2365  CB  GLN B  63     -88.533  40.996 -42.431  1.00  0.90           C
ATOM   2366  CG  GLN B  63     -89.562  39.868 -42.384  1.00  0.90           C
ATOM   2367  CD  GLN B  63     -90.599  40.114 -41.312  1.00  0.90           C
ATOM   2368  OE1 GLN B  63     -90.761  41.226 -40.829  1.00  0.90           O
ATOM   2369  NE2 GLN B  63     -91.292  39.093 -40.917  1.00  0.90           N
ATOM   2370  N   ASN B  64     -85.331  42.083 -43.018  1.00  0.92           N
ATOM   2371  CA  ASN B  64     -84.391  43.208 -43.124  1.00  0.92           C
ATOM   2372  C   ASN B  64     -82.987  42.685 -42.791  1.00  0.92           C
ATOM   2373  O   ASN B  64     -82.885  41.651 -42.134  1.00  0.92           O
ATOM   2374  CB  ASN B  64     -84.746  44.305 -42.109  1.00  0.92           C
ATOM   2375  CG  ASN B  64     -83.892  45.539 -42.268  1.00  0.92           C
ATOM   2376  OD1 ASN B  64     -83.769  46.099 -43.355  1.00  0.92           O
ATOM   2377  ND2 ASN B  64     -83.278  45.957 -41.204  1.00  0.92           N
ATOM   2378  N   VAL B  65     -81.943  43.408 -43.176  1.00  0.91           N
ATOM   2379  CA  VAL B  65     -80.565  43.216 -42.702  1.00  0.91           C
ATOM   2380  C   VAL B  65     -80.009  44.628 -42.619  1.00  0.91           C
ATOM   2381  O   VAL B  65     -80.602  45.525 -43.214  1.00  0.91           O
ATOM   2382  CB  VAL B  65     -79.655  42.420 -43.684  1.00  0.91           C
ATOM   2383  CG1 VAL B  65     -79.948  40.940 -43.601  1.00  0.91           C
ATOM   2384  CG2 VAL B  65     -79.811  42.915 -45.132  1.00  0.91           C
ATOM   2385  N   PHE B  66     -78.890  44.836 -41.942  1.00  0.86           N
ATOM   2386  CA  PHE B  66     -78.208  46.133 -41.948  1.00  0.86           C
ATOM   2387  C   PHE B  66     -77.301  46.312 -43.178  1.00  0.86           C
ATOM   2388  O   PHE B  66     -77.051  45.374 -43.929  1.00  0.86           O
ATOM   2389  CB  PHE B  66     -77.413  46.280 -40.651  1.00  0.86           C
ATOM   2390  CG  PHE B  66     -76.905  47.676 -40.396  1.00  0.86           C
ATOM   2391  CD1 PHE B  66     -77.803  48.739 -40.191  1.00  0.86           C
ATOM   2392  CD2 PHE B  66     -75.527  47.945 -40.429  1.00  0.86           C
ATOM   2393  CE1 PHE B  66     -77.335  50.072 -40.085  1.00  0.86           C
ATOM   2394  CE2 PHE B  66     -75.048  49.268 -40.323  1.00  0.86           C
ATOM   2395  CZ  PHE B  66     -75.952  50.337 -40.159  1.00  0.86           C
ATOM   2396  N   ASN B  67     -76.782  47.519 -43.366  1.00  0.84           N
ATOM   2397  CA  ASN B  67     -75.971  47.899 -44.526  1.00  0.84           C
ATOM   2398  C   ASN B  67     -74.591  47.253 -44.643  1.00  0.84           C
ATOM   2399  O   ASN B  67     -73.983  47.262 -45.709  1.00  0.84           O
ATOM   2400  CB  ASN B  67     -75.684  49.405 -44.438  1.00  0.84           C
ATOM   2401  CG  ASN B  67     -76.924  50.243 -44.373  1.00  0.84           C
ATOM   2402  OD1 ASN B  67     -77.877  50.020 -45.085  1.00  0.84           O
ATOM   2403  ND2 ASN B  67     -76.936  51.184 -43.480  1.00  0.84           N
ATOM   2404  N   LYS B  68     -74.044  46.818 -43.518  1.00  0.82           N
ATOM   2405  CA  LYS B  68     -72.599  46.603 -43.368  1.00  0.82           C
ATOM   2406  C   LYS B  68     -72.262  45.178 -42.934  1.00  0.82           C
ATOM   2407  O   LYS B  68     -73.151  44.477 -42.438  1.00  0.82           O
ATOM   2408  CB  LYS B  68     -72.064  47.608 -42.331  1.00  0.82           C
ATOM   2409  CG  LYS B  68     -71.883  49.012 -42.893  1.00  0.82           C
ATOM   2410  CD  LYS B  68     -71.348  49.978 -41.845  1.00  0.82           C
ATOM   2411  CE  LYS B  68     -71.153  51.358 -42.449  1.00  0.82           C
ATOM   2412  NZ  LYS B  68     -70.710  52.404 -41.476  1.00  0.82           N
ATOM   2413  N   PRO B  69     -70.988  44.754 -43.077  1.00  0.85           N
ATOM   2414  CA  PRO B  69     -70.504  43.562 -42.365  1.00  0.85           C
ATOM   2415  C   PRO B  69     -70.669  43.676 -40.852  1.00  0.85           C
ATOM   2416  O   PRO B  69     -70.989  44.749 -40.338  1.00  0.85           O
ATOM   2417  CB  PRO B  69     -69.009  43.537 -42.712  1.00  0.85           C
ATOM   2418  CG  PRO B  69     -68.900  44.288 -43.975  1.00  0.85           C
ATOM   2419  CD  PRO B  69     -69.882  45.394 -43.816  1.00  0.85           C
ATOM   2420  N   ASN B  70     -70.424  42.579 -40.146  1.00  0.83           N
ATOM   2421  CA  ASN B  70     -70.587  42.524 -38.690  1.00  0.83           C
ATOM   2422  C   ASN B  70     -69.815  43.637 -37.979  1.00  0.83           C
ATOM   2423  O   ASN B  70     -68.670  43.943 -38.328  1.00  0.83           O
ATOM   2424  CB  ASN B  70     -70.127  41.164 -38.145  1.00  0.83           C
ATOM   2425  CG  ASN B  70     -71.104  40.052 -38.441  1.00  0.83           C
ATOM   2426  OD1 ASN B  70     -72.294  40.272 -38.591  1.00  0.83           O
ATOM   2427  ND2 ASN B  70     -70.614  38.851 -38.539  1.00  0.83           N
ATOM   2428  N   GLY B  71     -70.446  44.244 -36.984  1.00  0.87           N
ATOM   2429  CA  GLY B  71     -69.891  45.412 -36.323  1.00  0.87           C
ATOM   2430  C   GLY B  71     -70.758  45.925 -35.188  1.00  0.87           C
ATOM   2431  O   GLY B  71     -71.716  45.275 -34.753  1.00  0.87           O
ATOM   2432  N   ALA B  72     -70.430  47.113 -34.705  1.00  0.88           N
ATOM   2433  CA  ALA B  72     -71.102  47.727 -33.564  1.00  0.88           C
ATOM   2434  C   ALA B  72     -72.441  48.391 -33.936  1.00  0.88           C
ATOM   2435  O   ALA B  72     -72.556  49.616 -34.006  1.00  0.88           O
ATOM   2436  CB  ALA B  72     -70.145  48.724 -32.901  1.00  0.88           C
ATOM   2437  N   PHE B  73     -73.423  47.547 -34.223  1.00  0.84           N
ATOM   2438  CA  PHE B  73     -74.779  47.961 -34.591  1.00  0.84           C
ATOM   2439  C   PHE B  73     -75.840  47.231 -33.758  1.00  0.84           C
ATOM   2440  O   PHE B  73     -76.433  46.242 -34.182  1.00  0.84           O
ATOM   2441  CB  PHE B  73     -74.982  47.731 -36.093  1.00  0.84           C
ATOM   2442  CG  PHE B  73     -73.931  48.401 -36.934  1.00  0.84           C
ATOM   2443  CD1 PHE B  73     -72.835  47.670 -37.425  1.00  0.84           C
ATOM   2444  CD2 PHE B  73     -73.997  49.781 -37.182  1.00  0.84           C
ATOM   2445  CE1 PHE B  73     -71.793  48.310 -38.133  1.00  0.84           C
ATOM   2446  CE2 PHE B  73     -72.953  50.442 -37.876  1.00  0.84           C
ATOM   2447  CZ  PHE B  73     -71.842  49.706 -38.334  1.00  0.84           C
ATOM   2448  N   THR B  74     -76.042  47.683 -32.532  1.00  0.90           N
ATOM   2449  CA  THR B  74     -77.040  47.094 -31.637  1.00  0.90           C
ATOM   2450  C   THR B  74     -78.444  47.122 -32.252  1.00  0.90           C
ATOM   2451  O   THR B  74     -78.940  48.163 -32.680  1.00  0.90           O
ATOM   2452  CB  THR B  74     -77.053  47.855 -30.287  1.00  0.90           C
ATOM   2453  OG1 THR B  74     -75.731  47.862 -29.748  1.00  0.90           O
ATOM   2454  CG2 THR B  74     -77.931  47.201 -29.239  1.00  0.90           C
ATOM   2455  N   GLY B  75     -79.086  45.962 -32.277  1.00  0.88           N
ATOM   2456  CA  GLY B  75     -80.454  45.825 -32.754  1.00  0.88           C
ATOM   2457  C   GLY B  75     -80.551  45.283 -34.163  1.00  0.88           C
ATOM   2458  O   GLY B  75     -81.653  45.059 -34.663  1.00  0.88           O
ATOM   2459  N   GLU B  76     -79.416  45.083 -34.813  1.00  0.85           N
ATOM   2460  CA  GLU B  76     -79.375  44.681 -36.217  1.00  0.85           C
ATOM   2461  C   GLU B  76     -78.846  43.263 -36.447  1.00  0.85           C
ATOM   2462  O   GLU B  76     -78.259  42.656 -35.546  1.00  0.85           O
ATOM   2463  CB  GLU B  76     -78.486  45.675 -36.961  1.00  0.85           C
ATOM   2464  CG  GLU B  76     -79.001  47.118 -36.971  1.00  0.85           C
ATOM   2465  CD  GLU B  76     -80.362  47.244 -37.640  1.00  0.85           C
ATOM   2466  OE1 GLU B  76     -80.536  46.742 -38.771  1.00  0.85           O
ATOM   2467  OE2 GLU B  76     -81.297  47.829 -37.050  1.00  0.85           O
ATOM   2468  N   ILE B  77     -79.069  42.741 -37.649  1.00  0.88           N
ATOM   2469  CA  ILE B  77     -78.566  41.435 -38.090  1.00  0.88           C
ATOM   2470  C   ILE B  77     -77.903  41.700 -39.439  1.00  0.88           C
ATOM   2471  O   ILE B  77     -78.446  42.450 -40.256  1.00  0.88           O
ATOM   2472  CB  ILE B  77     -79.717  40.406 -38.287  1.00  0.88           C
ATOM   2473  CG1 ILE B  77     -80.450  40.152 -36.958  1.00  0.88           C
ATOM   2474  CG2 ILE B  77     -79.189  39.054 -38.856  1.00  0.88           C
ATOM   2475  CD1 ILE B  77     -81.807  39.515 -37.141  1.00  0.88           C
ATOM   2476  N   SER B  78     -76.742  41.117 -39.691  1.00  0.88           N
ATOM   2477  CA  SER B  78     -76.075  41.311 -40.973  1.00  0.88           C
ATOM   2478  C   SER B  78     -76.454  40.268 -42.019  1.00  0.88           C
ATOM   2479  O   SER B  78     -76.932  39.169 -41.722  1.00  0.88           O
ATOM   2480  CB  SER B  78     -74.563  41.262 -40.791  1.00  0.88           C
ATOM   2481  OG  SER B  78     -74.150  39.953 -40.473  1.00  0.88           O
ATOM   2482  N   VAL B  79     -76.111  40.585 -43.255  1.00  0.87           N
ATOM   2483  CA  VAL B  79     -76.146  39.642 -44.370  1.00  0.87           C
ATOM   2484  C   VAL B  79     -75.273  38.428 -44.069  1.00  0.87           C
ATOM   2485  O   VAL B  79     -75.657  37.288 -44.347  1.00  0.87           O
ATOM   2486  CB  VAL B  79     -75.594  40.365 -45.618  1.00  0.87           C
ATOM   2487  CG1 VAL B  79     -75.241  39.420 -46.730  1.00  0.87           C
ATOM   2488  CG2 VAL B  79     -76.576  41.420 -46.118  1.00  0.87           C
ATOM   2489  N   SER B  80     -74.110  38.657 -43.477  1.00  0.86           N
ATOM   2490  CA  SER B  80     -73.178  37.583 -43.168  1.00  0.86           C
ATOM   2491  C   SER B  80     -73.807  36.584 -42.209  1.00  0.86           C
ATOM   2492  O   SER B  80     -73.668  35.381 -42.372  1.00  0.86           O
ATOM   2493  CB  SER B  80     -71.935  38.204 -42.539  1.00  0.86           C
ATOM   2494  OG  SER B  80     -71.979  39.614 -42.710  1.00  0.86           O
ATOM   2495  N   GLN B  81     -74.570  37.082 -41.249  1.00  0.83           N
ATOM   2496  CA  GLN B  81     -75.239  36.226 -40.274  1.00  0.83           C
ATOM   2497  C   GLN B  81     -76.390  35.441 -40.892  1.00  0.83           C
ATOM   2498  O   GLN B  81     -76.645  34.303 -40.505  1.00  0.83           O
ATOM   2499  CB  GLN B  81     -75.717  37.088 -39.108  1.00  0.83           C
ATOM   2500  CG  GLN B  81     -74.531  37.599 -38.304  1.00  0.83           C
ATOM   2501  CD  GLN B  81     -74.876  38.644 -37.277  1.00  0.83           C
ATOM   2502  OE1 GLN B  81     -75.835  39.396 -37.405  1.00  0.83           O
ATOM   2503  NE2 GLN B  81     -74.096  38.691 -36.237  1.00  0.83           N
ATOM   2504  N   LEU B  82     -77.055  35.983 -41.903  1.00  0.83           N
ATOM   2505  CA  LEU B  82     -78.054  35.187 -42.621  1.00  0.83           C
ATOM   2506  C   LEU B  82     -77.406  34.069 -43.418  1.00  0.83           C
ATOM   2507  O   LEU B  82     -77.883  32.937 -43.421  1.00  0.83           O
ATOM   2508  CB  LEU B  82     -78.860  36.033 -43.603  1.00  0.83           C
ATOM   2509  CG  LEU B  82     -79.746  37.151 -43.057  1.00  0.83           C
ATOM   2510  CD1 LEU B  82     -80.666  37.558 -44.194  1.00  0.83           C
ATOM   2511  CD2 LEU B  82     -80.568  36.767 -41.828  1.00  0.83           C
ATOM   2512  N   LYS B  83     -76.297  34.384 -44.072  1.00  0.81           N
ATOM   2513  CA  LYS B  83     -75.569  33.400 -44.872  1.00  0.81           C
ATOM   2514  C   LYS B  83     -75.052  32.297 -43.959  1.00  0.81           C
ATOM   2515  O   LYS B  83     -75.165  31.109 -44.269  1.00  0.81           O
ATOM   2516  CB  LYS B  83     -74.420  34.103 -45.599  1.00  0.81           C
ATOM   2517  CG  LYS B  83     -73.594  33.204 -46.515  1.00  0.81           C
ATOM   2518  CD  LYS B  83     -72.479  33.981 -47.209  1.00  0.81           C
ATOM   2519  CE  LYS B  83     -71.314  34.288 -46.275  1.00  0.81           C
ATOM   2520  NZ  LYS B  83     -70.244  35.099 -46.936  1.00  0.81           N
ATOM   2521  N   ASP B  84     -74.545  32.698 -42.805  1.00  0.81           N
ATOM   2522  CA  ASP B  84     -74.050  31.778 -41.786  1.00  0.81           C
ATOM   2523  C   ASP B  84     -75.124  30.830 -41.269  1.00  0.81           C
ATOM   2524  O   ASP B  84     -74.880  29.642 -41.078  1.00  0.81           O
ATOM   2525  CB  ASP B  84     -73.541  32.581 -40.590  1.00  0.81           C
ATOM   2526  CG  ASP B  84     -73.013  31.698 -39.498  1.00  0.81           C
ATOM   2527  OD1 ASP B  84     -72.001  31.009 -39.749  1.00  0.81           O
ATOM   2528  OD2 ASP B  84     -73.575  31.677 -38.381  1.00  0.81           O
ATOM   2529  N   SER B  85     -76.325  31.350 -41.078  1.00  0.82           N
ATOM   2530  CA  SER B  85     -77.434  30.590 -40.506  1.00  0.82           C
ATOM   2531  C   SER B  85     -78.351  29.959 -41.559  1.00  0.82           C
ATOM   2532  O   SER B  85     -79.475  29.555 -41.249  1.00  0.82           O
ATOM   2533  CB  SER B  85     -78.215  31.503 -39.564  1.00  0.82           C
ATOM   2534  OG  SER B  85     -78.754  32.606 -40.265  1.00  0.82           O
ATOM   2535  N   ASP B  86     -77.840  29.859 -42.783  1.00  0.78           N
ATOM   2536  CA  ASP B  86     -78.467  29.165 -43.924  1.00  0.78           C
ATOM   2537  C   ASP B  86     -79.808  29.753 -44.368  1.00  0.78           C
ATOM   2538  O   ASP B  86     -80.681  29.055 -44.898  1.00  0.78           O
ATOM   2539  CB  ASP B  86     -78.621  27.658 -43.669  1.00  0.78           C
ATOM   2540  CG  ASP B  86     -77.320  26.981 -43.331  1.00  0.78           C
ATOM   2541  OD1 ASP B  86     -76.373  27.002 -44.144  1.00  0.78           O
ATOM   2542  OD2 ASP B  86     -77.211  26.399 -42.229  1.00  0.78           O
ATOM   2543  N   ILE B  87     -79.977  31.051 -44.179  1.00  0.83           N
ATOM   2544  CA  ILE B  87     -81.176  31.746 -44.642  1.00  0.83           C
ATOM   2545  C   ILE B  87     -80.821  32.183 -46.061  1.00  0.83           C
ATOM   2546  O   ILE B  87     -79.819  32.865 -46.275  1.00  0.83           O
ATOM   2547  CB  ILE B  87     -81.529  32.939 -43.706  1.00  0.83           C
ATOM   2548  CG1 ILE B  87     -81.758  32.458 -42.258  1.00  0.83           C
ATOM   2549  CG2 ILE B  87     -82.753  33.723 -44.215  1.00  0.83           C
ATOM   2550  CD1 ILE B  87     -82.862  31.398 -42.032  1.00  0.83           C
ATOM   2551  N   ASN B  88     -81.579  31.721 -47.047  1.00  0.87           N
ATOM   2552  CA  ASN B  88     -81.237  31.985 -48.448  1.00  0.87           C
ATOM   2553  C   ASN B  88     -81.674  33.359 -48.920  1.00  0.87           C
ATOM   2554  O   ASN B  88     -81.088  33.905 -49.853  1.00  0.87           O
ATOM   2555  CB  ASN B  88     -81.907  30.974 -49.386  1.00  0.87           C
ATOM   2556  CG  ASN B  88     -81.290  29.607 -49.323  1.00  0.87           C
ATOM   2557  OD1 ASN B  88     -80.228  29.394 -48.750  1.00  0.87           O
ATOM   2558  ND2 ASN B  88     -81.935  28.665 -49.940  1.00  0.87           N
ATOM   2559  N   TRP B  89     -82.734  33.887 -48.329  1.00  0.92           N
ATOM   2560  CA  TRP B  89     -83.380  35.084 -48.855  1.00  0.92           C
ATOM   2561  C   TRP B  89     -83.401  36.257 -47.886  1.00  0.92           C
ATOM   2562  O   TRP B  89     -83.316  36.097 -46.666  1.00  0.92           O
ATOM   2563  CB  TRP B  89     -84.823  34.757 -49.237  1.00  0.92           C
ATOM   2564  CG  TRP B  89     -84.980  33.868 -50.411  1.00  0.92           C
ATOM   2565  CD1 TRP B  89     -84.975  32.514 -50.424  1.00  0.92           C
ATOM   2566  CD2 TRP B  89     -85.244  34.266 -51.765  1.00  0.92           C
ATOM   2567  NE1 TRP B  89     -85.159  32.024 -51.685  1.00  0.92           N
ATOM   2568  CE2 TRP B  89     -85.334  33.076 -52.542  1.00  0.92           C
ATOM   2569  CE3 TRP B  89     -85.385  35.512 -52.410  1.00  0.92           C
ATOM   2570  CZ2 TRP B  89     -85.546  33.102 -53.934  1.00  0.92           C
ATOM   2571  CZ3 TRP B  89     -85.612  35.545 -53.808  1.00  0.92           C
ATOM   2572  CH2 TRP B  89     -85.682  34.331 -54.555  1.00  0.92           C
ATOM   2573  N   VAL B  90     -83.611  37.443 -48.431  1.00  0.92           N
ATOM   2574  CA  VAL B  90     -83.958  38.608 -47.625  1.00  0.92           C
ATOM   2575  C   VAL B  90     -84.979  39.440 -48.407  1.00  0.92           C
ATOM   2576  O   VAL B  90     -84.896  39.535 -49.634  1.00  0.92           O
ATOM   2577  CB  VAL B  90     -82.667  39.388 -47.222  1.00  0.92           C
ATOM   2578  CG1 VAL B  90     -81.908  39.933 -48.440  1.00  0.92           C
ATOM   2579  CG2 VAL B  90     -82.970  40.489 -46.205  1.00  0.92           C
ATOM   2580  N   ILE B  91     -85.949  40.021 -47.714  1.00  0.92           N
ATOM   2581  CA  ILE B  91     -86.838  41.022 -48.304  1.00  0.92           C
ATOM   2582  C   ILE B  91     -86.153  42.352 -48.033  1.00  0.92           C
ATOM   2583  O   ILE B  91     -85.855  42.671 -46.881  1.00  0.92           O
ATOM   2584  CB  ILE B  91     -88.264  41.058 -47.670  1.00  0.92           C
ATOM   2585  CG1 ILE B  91     -88.965  39.702 -47.865  1.00  0.92           C
ATOM   2586  CG2 ILE B  91     -89.114  42.201 -48.309  1.00  0.92           C
ATOM   2587  CD1 ILE B  91     -90.322  39.556 -47.168  1.00  0.92           C
ATOM   2588  N   LEU B  92     -85.903  43.144 -49.064  1.00  0.91           N
ATOM   2589  CA  LEU B  92     -85.272  44.448 -48.897  1.00  0.91           C
ATOM   2590  C   LEU B  92     -86.011  45.574 -49.584  1.00  0.91           C
ATOM   2591  O   LEU B  92     -86.627  45.425 -50.632  1.00  0.91           O
ATOM   2592  CB  LEU B  92     -83.822  44.407 -49.379  1.00  0.91           C
ATOM   2593  CG  LEU B  92     -82.851  43.778 -48.370  1.00  0.91           C
ATOM   2594  CD1 LEU B  92     -81.480  43.608 -48.986  1.00  0.91           C
ATOM   2595  CD2 LEU B  92     -82.749  44.639 -47.100  1.00  0.91           C
ATOM   2596  N   GLY B  93     -85.940  46.731 -48.948  1.00  0.90           N
ATOM   2597  CA  GLY B  93     -86.576  47.912 -49.493  1.00  0.90           C
ATOM   2598  C   GLY B  93     -88.081  47.898 -49.401  1.00  0.90           C
ATOM   2599  O   GLY B  93     -88.735  48.592 -50.176  1.00  0.90           O
ATOM   2600  N   HIS B  94     -88.635  47.129 -48.470  1.00  0.88           N
ATOM   2601  CA  HIS B  94     -90.087  47.080 -48.324  1.00  0.88           C
ATOM   2602  C   HIS B  94     -90.606  48.489 -48.083  1.00  0.88           C
ATOM   2603  O   HIS B  94     -89.970  49.244 -47.355  1.00  0.88           O
ATOM   2604  CB  HIS B  94     -90.511  46.147 -47.188  1.00  0.88           C
ATOM   2605  CG  HIS B  94     -91.957  45.779 -47.264  1.00  0.88           C
ATOM   2606  ND1 HIS B  94     -92.871  45.897 -46.220  1.00  0.88           N
ATOM   2607  CD2 HIS B  94     -92.685  45.334 -48.310  1.00  0.88           C
ATOM   2608  CE1 HIS B  94     -94.077  45.584 -46.669  1.00  0.88           C
ATOM   2609  NE2 HIS B  94     -93.983  45.233 -47.926  1.00  0.88           N
ATOM   2610  N   SER B  95     -91.740  48.857 -48.660  1.00  0.88           N
ATOM   2611  CA  SER B  95     -92.225  50.234 -48.578  1.00  0.88           C
ATOM   2612  C   SER B  95     -92.463  50.721 -47.145  1.00  0.88           C
ATOM   2613  O   SER B  95     -92.213  51.875 -46.820  1.00  0.88           O
ATOM   2614  CB  SER B  95     -93.493  50.342 -49.419  1.00  0.88           C
ATOM   2615  OG  SER B  95     -93.278  49.725 -50.682  1.00  0.88           O
ATOM   2616  N   GLU B  96     -92.799  49.799 -46.254  1.00  0.85           N
ATOM   2617  CA  GLU B  96     -92.907  50.099 -44.821  1.00  0.85           C
ATOM   2618  C   GLU B  96     -91.586  50.557 -44.202  1.00  0.85           C
ATOM   2619  O   GLU B  96     -91.566  51.418 -43.334  1.00  0.85           O
ATOM   2620  CB  GLU B  96     -93.373  48.843 -44.084  1.00  0.85           C
ATOM   2621  CG  GLU B  96     -94.803  48.430 -44.417  1.00  0.85           C
ATOM   2622  CD  GLU B  96     -95.184  47.083 -43.823  1.00  0.85           C
ATOM   2623  OE1 GLU B  96     -94.307  46.417 -43.226  1.00  0.85           O
ATOM   2624  OE2 GLU B  96     -96.304  46.599 -44.095  1.00  0.85           O
ATOM   2625  N   ARG B  97     -90.462  50.027 -44.669  1.00  0.86           N
ATOM   2626  CA  ARG B  97     -89.156  50.427 -44.138  1.00  0.86           C
ATOM   2627  C   ARG B  97     -88.931  51.882 -44.515  1.00  0.86           C
ATOM   2628  O   ARG B  97     -88.430  52.680 -43.722  1.00  0.86           O
ATOM   2629  CB  ARG B  97     -88.017  49.584 -44.743  1.00  0.86           C
ATOM   2630  CG  ARG B  97     -88.035  48.081 -44.469  1.00  0.86           C
ATOM   2631  CD  ARG B  97     -87.894  47.704 -43.000  1.00  0.86           C
ATOM   2632  NE  ARG B  97     -86.642  48.151 -42.370  1.00  0.86           N
ATOM   2633  CZ  ARG B  97     -86.310  47.977 -41.097  1.00  0.86           C
ATOM   2634  NH1 ARG B  97     -85.206  48.522 -40.671  1.00  0.86           N
ATOM   2635  NH2 ARG B  97     -87.065  47.329 -40.244  1.00  0.86           N
ATOM   2636  N   ARG B  98     -89.321  52.219 -45.737  1.00  0.84           N
ATOM   2637  CA  ARG B  98     -89.105  53.566 -46.256  1.00  0.84           C
ATOM   2638  C   ARG B  98     -89.962  54.560 -45.493  1.00  0.84           C
ATOM   2639  O   ARG B  98     -89.467  55.566 -45.006  1.00  0.84           O
ATOM   2640  CB  ARG B  98     -89.416  53.650 -47.758  1.00  0.84           C
ATOM   2641  CG  ARG B  98     -88.692  52.608 -48.617  1.00  0.84           C
ATOM   2642  CD  ARG B  98     -88.603  53.029 -50.087  1.00  0.84           C
ATOM   2643  NE  ARG B  98     -89.904  53.437 -50.634  1.00  0.84           N
ATOM   2644  CZ  ARG B  98     -90.765  52.707 -51.326  1.00  0.84           C
ATOM   2645  NH1 ARG B  98     -91.906  53.262 -51.604  1.00  0.84           N
ATOM   2646  NH2 ARG B  98     -90.547  51.492 -51.753  1.00  0.84           N
ATOM   2647  N   GLU B  99     -91.248  54.282 -45.374  1.00  0.82           N
ATOM   2648  CA  GLU B  99     -92.160  55.236 -44.747  1.00  0.82           C
ATOM   2649  C   GLU B  99     -92.025  55.333 -43.227  1.00  0.82           C
ATOM   2650  O   GLU B  99     -91.924  56.436 -42.688  1.00  0.82           O
ATOM   2651  CB  GLU B  99     -93.604  54.871 -45.105  1.00  0.82           C
ATOM   2652  CG  GLU B  99     -93.934  55.015 -46.593  1.00  0.82           C
ATOM   2653  CD  GLU B  99     -93.806  56.449 -47.083  1.00  0.82           C
ATOM   2654  OE1 GLU B  99     -94.501  57.345 -46.549  1.00  0.82           O
ATOM   2655  OE2 GLU B  99     -93.003  56.718 -48.004  1.00  0.82           O
ATOM   2656  N   ILE B 100     -92.023  54.207 -42.526  1.00  0.83           N
ATOM   2657  CA  ILE B 100     -92.067  54.221 -41.059  1.00  0.83           C
ATOM   2658  C   ILE B 100     -90.712  54.640 -40.489  1.00  0.83           C
ATOM   2659  O   ILE B 100     -90.636  55.429 -39.540  1.00  0.83           O
ATOM   2660  CB  ILE B 100     -92.474  52.814 -40.489  1.00  0.83           C
ATOM   2661  CG1 ILE B 100     -93.842  52.380 -41.063  1.00  0.83           C
ATOM   2662  CG2 ILE B 100     -92.532  52.814 -38.935  1.00  0.83           C
ATOM   2663  CD1 ILE B 100     -94.263  50.938 -40.741  1.00  0.83           C
ATOM   2664  N   LEU B 101     -89.635  54.106 -41.054  1.00  0.84           N
ATOM   2665  CA  LEU B 101     -88.303  54.234 -40.452  1.00  0.84           C
ATOM   2666  C   LEU B 101     -87.330  55.112 -41.235  1.00  0.84           C
ATOM   2667  O   LEU B 101     -86.171  55.275 -40.834  1.00  0.84           O
ATOM   2668  CB  LEU B 101     -87.719  52.832 -40.245  1.00  0.84           C
ATOM   2669  CG  LEU B 101     -88.511  51.897 -39.314  1.00  0.84           C
ATOM   2670  CD1 LEU B 101     -87.932  50.504 -39.386  1.00  0.84           C
ATOM   2671  CD2 LEU B 101     -88.506  52.369 -37.862  1.00  0.84           C
ATOM   2672  N   GLY B 102     -87.795  55.687 -42.336  1.00  0.87           N
ATOM   2673  CA  GLY B 102     -86.987  56.617 -43.111  1.00  0.87           C
ATOM   2674  C   GLY B 102     -85.864  55.967 -43.890  1.00  0.87           C
ATOM   2675  O   GLY B 102     -84.864  56.610 -44.201  1.00  0.87           O
ATOM   2676  N   GLU B 103     -85.985  54.676 -44.159  1.00  0.83           N
ATOM   2677  CA  GLU B 103     -84.918  53.927 -44.823  1.00  0.83           C
ATOM   2678  C   GLU B 103     -84.851  54.350 -46.290  1.00  0.83           C
ATOM   2679  O   GLU B 103     -85.770  54.077 -47.062  1.00  0.83           O
ATOM   2680  CB  GLU B 103     -85.179  52.427 -44.689  1.00  0.83           C
ATOM   2681  CG  GLU B 103     -85.214  51.945 -43.235  1.00  0.83           C
ATOM   2682  CD  GLU B 103     -83.861  51.563 -42.703  1.00  0.83           C
ATOM   2683  OE1 GLU B 103     -83.671  50.347 -42.466  1.00  0.83           O
ATOM   2684  OE2 GLU B 103     -82.982  52.424 -42.484  1.00  0.83           O
ATOM   2685  N   SER B 104     -83.812  55.088 -46.650  1.00  0.84           N
ATOM   2686  CA  SER B 104     -83.709  55.703 -47.971  1.00  0.84           C
ATOM   2687  C   SER B 104     -83.287  54.707 -49.040  1.00  0.84           C
ATOM   2688  O   SER B 104     -82.839  53.607 -48.727  1.00  0.84           O
ATOM   2689  CB  SER B 104     -82.690  56.834 -47.918  1.00  0.84           C
ATOM   2690  OG  SER B 104     -81.382  56.318 -47.746  1.00  0.84           O
ATOM   2691  N   ASP B 105     -83.380  55.095 -50.303  1.00  0.82           N
ATOM   2692  CA  ASP B 105     -83.055  54.194 -51.408  1.00  0.82           C
ATOM   2693  C   ASP B 105     -81.561  53.903 -51.437  1.00  0.82           C
ATOM   2694  O   ASP B 105     -81.147  52.826 -51.854  1.00  0.82           O
ATOM   2695  CB  ASP B 105     -83.491  54.782 -52.751  1.00  0.82           C
ATOM   2696  CG  ASP B 105     -85.004  54.834 -52.914  1.00  0.82           C
ATOM   2697  OD1 ASP B 105     -85.758  54.210 -52.130  1.00  0.82           O
ATOM   2698  OD2 ASP B 105     -85.467  55.543 -53.830  1.00  0.82           O
ATOM   2699  N   GLU B 106     -80.760  54.827 -50.925  1.00  0.79           N
ATOM   2700  CA  GLU B 106     -79.321  54.611 -50.767  1.00  0.79           C
ATOM   2701  C   GLU B 106     -79.009  53.632 -49.632  1.00  0.79           C
ATOM   2702  O   GLU B 106     -78.105  52.801 -49.722  1.00  0.79           O
ATOM   2703  CB  GLU B 106     -78.652  55.949 -50.460  1.00  0.79           C
ATOM   2704  CG  GLU B 106     -77.140  55.882 -50.392  1.00  0.79           C
ATOM   2705  CD  GLU B 106     -76.497  57.220 -50.088  1.00  0.79           C
ATOM   2706  OE1 GLU B 106     -77.209  58.237 -49.900  1.00  0.79           O
ATOM   2707  OE2 GLU B 106     -75.247  57.287 -50.047  1.00  0.79           O
ATOM   2708  N   THR B 107     -79.780  53.698 -48.559  1.00  0.81           N
ATOM   2709  CA  THR B 107     -79.627  52.745 -47.462  1.00  0.81           C
ATOM   2710  C   THR B 107     -79.996  51.364 -48.002  1.00  0.81           C
ATOM   2711  O   THR B 107     -79.315  50.362 -47.770  1.00  0.81           O
ATOM   2712  CB  THR B 107     -80.536  53.164 -46.284  1.00  0.81           C
ATOM   2713  OG1 THR B 107     -80.179  54.488 -45.882  1.00  0.81           O
ATOM   2714  CG2 THR B 107     -80.389  52.285 -45.078  1.00  0.81           C
ATOM   2715  N   ILE B 108     -81.056  51.313 -48.794  1.00  0.83           N
ATOM   2716  CA  ILE B 108     -81.486  50.063 -49.410  1.00  0.83           C
ATOM   2717  C   ILE B 108     -80.407  49.564 -50.370  1.00  0.83           C
ATOM   2718  O   ILE B 108     -80.133  48.368 -50.377  1.00  0.83           O
ATOM   2719  CB  ILE B 108     -82.861  50.239 -50.121  1.00  0.83           C
ATOM   2720  CG1 ILE B 108     -83.939  50.563 -49.067  1.00  0.83           C
ATOM   2721  CG2 ILE B 108     -83.277  48.966 -50.906  1.00  0.83           C
ATOM   2722  CD1 ILE B 108     -85.194  51.255 -49.601  1.00  0.83           C
ATOM   2723  N   SER B 109     -79.763  50.431 -51.140  1.00  0.82           N
ATOM   2724  CA  SER B 109     -78.772  49.970 -52.111  1.00  0.82           C
ATOM   2725  C   SER B 109     -77.554  49.321 -51.485  1.00  0.82           C
ATOM   2726  O   SER B 109     -77.091  48.292 -51.983  1.00  0.82           O
ATOM   2727  CB  SER B 109     -78.321  51.088 -53.048  1.00  0.82           C
ATOM   2728  OG  SER B 109     -77.584  52.102 -52.397  1.00  0.82           O
ATOM   2729  N   SER B 110     -77.080  49.844 -50.361  1.00  0.84           N
ATOM   2730  CA  SER B 110     -75.983  49.186 -49.659  1.00  0.84           C
ATOM   2731  C   SER B 110     -76.415  47.809 -49.179  1.00  0.84           C
ATOM   2732  O   SER B 110     -75.659  46.849 -49.264  1.00  0.84           O
ATOM   2733  CB  SER B 110     -75.504  50.016 -48.468  1.00  0.84           C
ATOM   2734  OG  SER B 110     -76.525  50.857 -47.943  1.00  0.84           O
ATOM   2735  N   LYS B 111     -77.651  47.680 -48.718  1.00  0.84           N
ATOM   2736  CA  LYS B 111     -78.123  46.385 -48.232  1.00  0.84           C
ATOM   2737  C   LYS B 111     -78.280  45.389 -49.364  1.00  0.84           C
ATOM   2738  O   LYS B 111     -77.912  44.233 -49.211  1.00  0.84           O
ATOM   2739  CB  LYS B 111     -79.467  46.515 -47.524  1.00  0.84           C
ATOM   2740  CG  LYS B 111     -79.402  47.307 -46.250  1.00  0.84           C
ATOM   2741  CD  LYS B 111     -80.779  47.610 -45.703  1.00  0.84           C
ATOM   2742  CE  LYS B 111     -80.635  48.394 -44.419  1.00  0.84           C
ATOM   2743  NZ  LYS B 111     -81.908  48.427 -43.655  1.00  0.84           N
ATOM   2744  N   THR B 112     -78.839  45.807 -50.488  1.00  0.86           N
ATOM   2745  CA  THR B 112     -79.093  44.878 -51.586  1.00  0.86           C
ATOM   2746  C   THR B 112     -77.793  44.476 -52.263  1.00  0.86           C
ATOM   2747  O   THR B 112     -77.633  43.315 -52.649  1.00  0.86           O
ATOM   2748  CB  THR B 112     -80.027  45.495 -52.635  1.00  0.86           C
ATOM   2749  OG1 THR B 112     -79.526  46.781 -52.989  1.00  0.86           O
ATOM   2750  CG2 THR B 112     -81.438  45.698 -52.108  1.00  0.86           C
ATOM   2751  N   LYS B 113     -76.839  45.389 -52.380  1.00  0.82           N
ATOM   2752  CA  LYS B 113     -75.554  45.024 -52.969  1.00  0.82           C
ATOM   2753  C   LYS B 113     -74.801  44.093 -52.033  1.00  0.82           C
ATOM   2754  O   LYS B 113     -74.303  43.060 -52.473  1.00  0.82           O
ATOM   2755  CB  LYS B 113     -74.727  46.269 -53.314  1.00  0.82           C
ATOM   2756  CG  LYS B 113     -73.351  45.974 -53.924  1.00  0.82           C
ATOM   2757  CD  LYS B 113     -73.429  45.205 -55.236  1.00  0.82           C
ATOM   2758  CE  LYS B 113     -72.044  44.887 -55.752  1.00  0.82           C
ATOM   2759  NZ  LYS B 113     -72.107  44.097 -57.017  1.00  0.82           N
ATOM   2760  N   TYR B 114     -74.766  44.405 -50.746  1.00  0.85           N
ATOM   2761  CA  TYR B 114     -74.094  43.526 -49.796  1.00  0.85           C
ATOM   2762  C   TYR B 114     -74.765  42.151 -49.740  1.00  0.85           C
ATOM   2763  O   TYR B 114     -74.090  41.127 -49.690  1.00  0.85           O
ATOM   2764  CB  TYR B 114     -74.014  44.185 -48.417  1.00  0.85           C
ATOM   2765  CG  TYR B 114     -73.032  43.514 -47.478  1.00  0.85           C
ATOM   2766  CD1 TYR B 114     -71.711  43.220 -47.888  1.00  0.85           C
ATOM   2767  CD2 TYR B 114     -73.416  43.165 -46.172  1.00  0.85           C
ATOM   2768  CE1 TYR B 114     -70.831  42.501 -47.038  1.00  0.85           C
ATOM   2769  CE2 TYR B 114     -72.538  42.447 -45.320  1.00  0.85           C
ATOM   2770  CZ  TYR B 114     -71.272  42.090 -45.776  1.00  0.85           C
ATOM   2771  OH  TYR B 114     -70.474  41.322 -44.972  1.00  0.85           O
ATOM   2772  N   ALA B 115     -76.088  42.105 -49.834  1.00  0.87           N
ATOM   2773  CA  ALA B 115     -76.805  40.834 -49.901  1.00  0.87           C
ATOM   2774  C   ALA B 115     -76.397  40.001 -51.119  1.00  0.87           C
ATOM   2775  O   ALA B 115     -76.046  38.827 -50.988  1.00  0.87           O
ATOM   2776  CB  ALA B 115     -78.318  41.094 -49.900  1.00  0.87           C
ATOM   2777  N   THR B 116     -76.425  40.599 -52.300  1.00  0.86           N
ATOM   2778  CA  THR B 116     -76.140  39.847 -53.520  1.00  0.86           C
ATOM   2779  C   THR B 116     -74.672  39.450 -53.655  1.00  0.86           C
ATOM   2780  O   THR B 116     -74.372  38.390 -54.202  1.00  0.86           O
ATOM   2781  CB  THR B 116     -76.566  40.616 -54.789  1.00  0.86           C
ATOM   2782  OG1 THR B 116     -76.038  41.946 -54.754  1.00  0.86           O
ATOM   2783  CG2 THR B 116     -78.074  40.735 -54.907  1.00  0.86           C
ATOM   2784  N   GLU B 117     -73.737  40.227 -53.121  1.00  0.84           N
ATOM   2785  CA  GLU B 117     -72.322  39.836 -53.187  1.00  0.84           C
ATOM   2786  C   GLU B 117     -72.013  38.671 -52.240  1.00  0.84           C
ATOM   2787  O   GLU B 117     -71.026  37.953 -52.393  1.00  0.84           O
ATOM   2788  CB  GLU B 117     -71.389  41.026 -52.934  1.00  0.84           C
ATOM   2789  CG  GLU B 117     -71.300  41.535 -51.507  1.00  0.84           C
ATOM   2790  CD  GLU B 117     -69.870  41.664 -51.024  1.00  0.84           C
ATOM   2791  OE1 GLU B 117     -69.151  40.642 -50.928  1.00  0.84           O
ATOM   2792  OE2 GLU B 117     -69.434  42.798 -50.718  1.00  0.84           O
ATOM   2793  N   ASN B 118     -72.907  38.437 -51.290  1.00  0.84           N
ATOM   2794  CA  ASN B 118     -72.811  37.304 -50.370  1.00  0.84           C
ATOM   2795  C   ASN B 118     -73.719  36.159 -50.801  1.00  0.84           C
ATOM   2796  O   ASN B 118     -73.931  35.208 -50.052  1.00  0.84           O
ATOM   2797  CB  ASN B 118     -73.197  37.765 -48.971  1.00  0.84           C
ATOM   2798  CG  ASN B 118     -72.059  38.422 -48.254  1.00  0.84           C
ATOM   2799  OD1 ASN B 118     -71.153  37.751 -47.782  1.00  0.84           O
ATOM   2800  ND2 ASN B 118     -72.071  39.715 -48.168  1.00  0.84           N
ATOM   2801  N   GLY B 119     -74.281  36.252 -51.997  1.00  0.86           N
ATOM   2802  CA  GLY B 119     -75.079  35.162 -52.528  1.00  0.86           C
ATOM   2803  C   GLY B 119     -76.487  35.042 -51.981  1.00  0.86           C
ATOM   2804  O   GLY B 119     -77.151  34.030 -52.221  1.00  0.86           O
ATOM   2805  N   LEU B 120     -76.978  36.039 -51.257  1.00  0.88           N
ATOM   2806  CA  LEU B 120     -78.359  35.978 -50.789  1.00  0.88           C
ATOM   2807  C   LEU B 120     -79.235  36.283 -51.986  1.00  0.88           C
ATOM   2808  O   LEU B 120     -78.883  37.086 -52.854  1.00  0.88           O
ATOM   2809  CB  LEU B 120     -78.692  36.997 -49.698  1.00  0.88           C
ATOM   2810  CG  LEU B 120     -78.028  36.904 -48.319  1.00  0.88           C
ATOM   2811  CD1 LEU B 120     -78.648  37.978 -47.432  1.00  0.88           C
ATOM   2812  CD2 LEU B 120     -78.204  35.551 -47.649  1.00  0.88           C
ATOM   2813  N   LYS B 121     -80.389  35.648 -52.012  1.00  0.91           N
ATOM   2814  CA  LYS B 121     -81.388  35.872 -53.043  1.00  0.91           C
ATOM   2815  C   LYS B 121     -82.239  36.999 -52.470  1.00  0.91           C
ATOM   2816  O   LYS B 121     -82.420  37.068 -51.252  1.00  0.91           O
ATOM   2817  CB  LYS B 121     -82.145  34.563 -53.250  1.00  0.91           C
ATOM   2818  CG  LYS B 121     -81.260  33.424 -53.748  1.00  0.91           C
ATOM   2819  CD  LYS B 121     -81.993  32.099 -53.819  1.00  0.91           C
ATOM   2820  CE  LYS B 121     -81.042  31.031 -54.340  1.00  0.91           C
ATOM   2821  NZ  LYS B 121     -81.598  29.641 -54.308  1.00  0.91           N
ATOM   2822  N   VAL B 122     -82.685  37.938 -53.286  1.00  0.91           N
ATOM   2823  CA  VAL B 122     -83.294  39.161 -52.757  1.00  0.91           C
ATOM   2824  C   VAL B 122     -84.682  39.363 -53.335  1.00  0.91           C
ATOM   2825  O   VAL B 122     -84.849  39.414 -54.549  1.00  0.91           O
ATOM   2826  CB  VAL B 122     -82.399  40.404 -53.058  1.00  0.91           C
ATOM   2827  CG1 VAL B 122     -82.993  41.687 -52.456  1.00  0.91           C
ATOM   2828  CG2 VAL B 122     -80.980  40.203 -52.491  1.00  0.91           C
ATOM   2829  N   ILE B 123     -85.665  39.526 -52.463  1.00  0.92           N
ATOM   2830  CA  ILE B 123     -86.981  40.004 -52.875  1.00  0.92           C
ATOM   2831  C   ILE B 123     -86.828  41.499 -52.637  1.00  0.92           C
ATOM   2832  O   ILE B 123     -86.600  41.921 -51.508  1.00  0.92           O
ATOM   2833  CB  ILE B 123     -88.156  39.437 -52.025  1.00  0.92           C
ATOM   2834  CG1 ILE B 123     -88.181  37.898 -52.091  1.00  0.92           C
ATOM   2835  CG2 ILE B 123     -89.504  40.034 -52.508  1.00  0.92           C
ATOM   2836  CD1 ILE B 123     -89.108  37.204 -51.075  1.00  0.92           C
ATOM   2837  N   TRP B 124     -86.881  42.304 -53.681  1.00  0.92           N
ATOM   2838  CA  TRP B 124     -86.705  43.743 -53.552  1.00  0.92           C
ATOM   2839  C   TRP B 124     -88.006  44.432 -53.917  1.00  0.92           C
ATOM   2840  O   TRP B 124     -88.618  44.110 -54.926  1.00  0.92           O
ATOM   2841  CB  TRP B 124     -85.583  44.216 -54.463  1.00  0.92           C
ATOM   2842  CG  TRP B 124     -85.513  45.701 -54.520  1.00  0.92           C
ATOM   2843  CD1 TRP B 124     -84.925  46.541 -53.628  1.00  0.92           C
ATOM   2844  CD2 TRP B 124     -86.078  46.549 -55.534  1.00  0.92           C
ATOM   2845  NE1 TRP B 124     -85.034  47.844 -54.028  1.00  0.92           N
ATOM   2846  CE2 TRP B 124     -85.681  47.880 -55.233  1.00  0.92           C
ATOM   2847  CE3 TRP B 124     -86.831  46.312 -56.702  1.00  0.92           C
ATOM   2848  CZ2 TRP B 124     -85.945  48.955 -56.099  1.00  0.92           C
ATOM   2849  CZ3 TRP B 124     -87.117  47.394 -57.571  1.00  0.92           C
ATOM   2850  CH2 TRP B 124     -86.649  48.704 -57.266  1.00  0.92           C
ATOM   2851  N   CYS B 125     -88.451  45.356 -53.084  1.00  0.92           N
ATOM   2852  CA  CYS B 125     -89.748  45.987 -53.285  1.00  0.92           C
ATOM   2853  C   CYS B 125     -89.666  47.383 -53.899  1.00  0.92           C
ATOM   2854  O   CYS B 125     -88.671  48.088 -53.737  1.00  0.92           O
ATOM   2855  CB  CYS B 125     -90.434  46.062 -51.931  1.00  0.92           C
ATOM   2856  SG  CYS B 125     -90.331  44.489 -51.037  1.00  0.92           S
ATOM   2857  N   CYS B 126     -90.738  47.810 -54.548  1.00  0.90           N
ATOM   2858  CA  CYS B 126     -90.871  49.155 -55.100  1.00  0.90           C
ATOM   2859  C   CYS B 126     -92.369  49.450 -55.057  1.00  0.90           C
ATOM   2860  O   CYS B 126     -93.134  48.514 -54.876  1.00  0.90           O
ATOM   2861  CB  CYS B 126     -90.339  49.165 -56.536  1.00  0.90           C
ATOM   2862  SG  CYS B 126     -91.210  48.018 -57.637  1.00  0.90           S
ATOM   2863  N   GLY B 127     -92.801  50.695 -55.205  1.00  0.89           N
ATOM   2864  CA  GLY B 127     -94.226  51.007 -55.194  1.00  0.89           C
ATOM   2865  C   GLY B 127     -94.511  52.396 -54.661  1.00  0.89           C
ATOM   2866  O   GLY B 127     -93.770  52.870 -53.803  1.00  0.89           O
ATOM   2867  N   GLU B 128     -95.529  53.057 -55.192  1.00  0.84           N
ATOM   2868  CA  GLU B 128     -95.817  54.471 -54.935  1.00  0.84           C
ATOM   2869  C   GLU B 128     -96.946  54.751 -53.930  1.00  0.84           C
ATOM   2870  O   GLU B 128     -97.737  53.861 -53.618  1.00  0.84           O
ATOM   2871  CB  GLU B 128     -96.131  55.135 -56.288  1.00  0.84           C
ATOM   2872  CG  GLU B 128     -97.567  55.017 -56.870  1.00  0.84           C
ATOM   2873  CD  GLU B 128     -97.996  53.633 -57.355  1.00  0.84           C
ATOM   2874  OE1 GLU B 128     -97.170  52.697 -57.402  1.00  0.84           O
ATOM   2875  OE2 GLU B 128     -99.185  53.468 -57.712  1.00  0.84           O
ATOM   2876  N   THR B 129     -97.044  55.979 -53.430  1.00  0.82           N
ATOM   2877  CA  THR B 129     -98.146  56.369 -52.537  1.00  0.82           C
ATOM   2878  C   THR B 129     -99.383  56.739 -53.347  1.00  0.82           C
ATOM   2879  O   THR B 129     -99.286  56.978 -54.551  1.00  0.82           O
ATOM   2880  CB  THR B 129     -97.810  57.619 -51.685  1.00  0.82           C
ATOM   2881  OG1 THR B 129     -97.566  58.734 -52.543  1.00  0.82           O
ATOM   2882  CG2 THR B 129     -96.580  57.433 -50.832  1.00  0.82           C
ATOM   2883  N   LEU B 130    -100.540  56.844 -52.707  1.00  0.80           N
ATOM   2884  CA  LEU B 130    -101.752  57.270 -53.406  1.00  0.80           C
ATOM   2885  C   LEU B 130    -101.574  58.663 -53.990  1.00  0.80           C
ATOM   2886  O   LEU B 130    -101.943  58.912 -55.126  1.00  0.80           O
ATOM   2887  CB  LEU B 130    -102.952  57.294 -52.454  1.00  0.80           C
ATOM   2888  CG  LEU B 130    -104.323  57.586 -53.083  1.00  0.80           C
ATOM   2889  CD1 LEU B 130    -104.702  56.589 -54.180  1.00  0.80           C
ATOM   2890  CD2 LEU B 130    -105.366  57.559 -51.981  1.00  0.80           C
ATOM   2891  N   GLU B 131    -100.947  59.553 -53.234  1.00  0.81           N
ATOM   2892  CA  GLU B 131    -100.703  60.920 -53.692  1.00  0.81           C
ATOM   2893  C   GLU B 131     -99.883  60.922 -54.976  1.00  0.81           C
ATOM   2894  O   GLU B 131    -100.163  61.670 -55.912  1.00  0.81           O
ATOM   2895  CB  GLU B 131     -99.943  61.668 -52.596  1.00  0.81           C
ATOM   2896  CG  GLU B 131     -99.664  63.135 -52.872  1.00  0.81           C
ATOM   2897  CD  GLU B 131     -98.935  63.815 -51.725  1.00  0.81           C
ATOM   2898  OE1 GLU B 131     -98.458  63.140 -50.780  1.00  0.81           O
ATOM   2899  OE2 GLU B 131     -98.829  65.065 -51.738  1.00  0.81           O
ATOM   2900  N   THR B 132     -98.897  60.040 -55.033  1.00  0.83           N
ATOM   2901  CA  THR B 132     -98.035  59.918 -56.204  1.00  0.83           C
ATOM   2902  C   THR B 132     -98.825  59.399 -57.402  1.00  0.83           C
ATOM   2903  O   THR B 132     -98.679  59.894 -58.525  1.00  0.83           O
ATOM   2904  CB  THR B 132     -96.884  58.940 -55.903  1.00  0.83           C
ATOM   2905  OG1 THR B 132     -96.213  59.335 -54.705  1.00  0.83           O
ATOM   2906  CG2 THR B 132     -95.836  58.933 -56.955  1.00  0.83           C
ATOM   2907  N   ARG B 133     -99.690  58.418 -57.174  1.00  0.78           N
ATOM   2908  CA  ARG B 133    -100.486  57.858 -58.265  1.00  0.78           C
ATOM   2909  C   ARG B 133    -101.510  58.858 -58.776  1.00  0.78           C
ATOM   2910  O   ARG B 133    -101.677  59.005 -59.982  1.00  0.78           O
ATOM   2911  CB  ARG B 133    -101.193  56.571 -57.834  1.00  0.78           C
ATOM   2912  CG  ARG B 133    -101.793  55.837 -59.023  1.00  0.78           C
ATOM   2913  CD  ARG B 133    -102.389  54.505 -58.645  1.00  0.78           C
ATOM   2914  NE  ARG B 133    -102.761  53.761 -59.855  1.00  0.78           N
ATOM   2915  CZ  ARG B 133    -101.961  52.993 -60.581  1.00  0.78           C
ATOM   2916  NH1 ARG B 133    -100.722  52.708 -60.266  1.00  0.78           N
ATOM   2917  NH2 ARG B 133    -102.426  52.524 -61.704  1.00  0.78           N
ATOM   2918  N   GLU B 134    -102.161  59.586 -57.883  1.00  0.82           N
ATOM   2919  CA  GLU B 134    -103.143  60.590 -58.294  1.00  0.82           C
ATOM   2920  C   GLU B 134    -102.448  61.711 -59.062  1.00  0.82           C
ATOM   2921  O   GLU B 134    -102.985  62.238 -60.037  1.00  0.82           O
ATOM   2922  CB  GLU B 134    -103.884  61.173 -57.086  1.00  0.82           C
ATOM   2923  CG  GLU B 134    -104.801  60.197 -56.337  1.00  0.82           C
ATOM   2924  CD  GLU B 134    -105.939  59.633 -57.174  1.00  0.82           C
ATOM   2925  OE1 GLU B 134    -106.451  60.307 -58.095  1.00  0.82           O
ATOM   2926  OE2 GLU B 134    -106.373  58.492 -56.900  1.00  0.82           O
ATOM   2927  N   ALA B 135    -101.216  62.021 -58.683  1.00  0.87           N
ATOM   2928  CA  ALA B 135    -100.418  63.032 -59.371  1.00  0.87           C
ATOM   2929  C   ALA B 135     -99.855  62.577 -60.726  1.00  0.87           C
ATOM   2930  O   ALA B 135     -99.194  63.357 -61.409  1.00  0.87           O
ATOM   2931  CB  ALA B 135     -99.285  63.484 -58.454  1.00  0.87           C
ATOM   2932  N   GLY B 136    -100.085  61.329 -61.114  1.00  0.88           N
ATOM   2933  CA  GLY B 136     -99.617  60.844 -62.405  1.00  0.88           C
ATOM   2934  C   GLY B 136     -98.159  60.433 -62.425  1.00  0.88           C
ATOM   2935  O   GLY B 136     -97.526  60.342 -63.482  1.00  0.88           O
ATOM   2936  N   LYS B 137     -97.588  60.229 -61.248  1.00  0.84           N
ATOM   2937  CA  LYS B 137     -96.145  60.031 -61.104  1.00  0.84           C
ATOM   2938  C   LYS B 137     -95.769  58.586 -60.806  1.00  0.84           C
ATOM   2939  O   LYS B 137     -94.698  58.337 -60.269  1.00  0.84           O
ATOM   2940  CB  LYS B 137     -95.627  60.945 -59.992  1.00  0.84           C
ATOM   2941  CG  LYS B 137     -95.853  62.422 -60.226  1.00  0.84           C
ATOM   2942  CD  LYS B 137     -95.410  63.196 -59.005  1.00  0.84           C
ATOM   2943  CE  LYS B 137     -95.737  64.666 -59.159  1.00  0.84           C
ATOM   2944  NZ  LYS B 137     -95.355  65.409 -57.924  1.00  0.84           N
ATOM   2945  N   THR B 138     -96.626  57.620 -61.104  1.00  0.85           N
ATOM   2946  CA  THR B 138     -96.305  56.230 -60.765  1.00  0.85           C
ATOM   2947  C   THR B 138     -95.044  55.736 -61.460  1.00  0.85           C
ATOM   2948  O   THR B 138     -94.151  55.197 -60.812  1.00  0.85           O
ATOM   2949  CB  THR B 138     -97.448  55.267 -61.141  1.00  0.85           C
ATOM   2950  OG1 THR B 138     -98.643  55.697 -60.490  1.00  0.85           O
ATOM   2951  CG2 THR B 138     -97.160  53.837 -60.724  1.00  0.85           C
ATOM   2952  N   ILE B 139     -94.938  55.924 -62.768  1.00  0.84           N
ATOM   2953  CA  ILE B 139     -93.767  55.434 -63.494  1.00  0.84           C
ATOM   2954  C   ILE B 139     -92.557  56.239 -63.032  1.00  0.84           C
ATOM   2955  O   ILE B 139     -91.493  55.675 -62.818  1.00  0.84           O
ATOM   2956  CB  ILE B 139     -93.971  55.485 -65.040  1.00  0.84           C
ATOM   2957  CG1 ILE B 139     -95.124  54.531 -65.423  1.00  0.84           C
ATOM   2958  CG2 ILE B 139     -92.675  55.076 -65.796  1.00  0.84           C
ATOM   2959  CD1 ILE B 139     -95.600  54.594 -66.879  1.00  0.84           C
ATOM   2960  N   ASP B 140     -92.711  57.533 -62.792  1.00  0.84           N
ATOM   2961  CA  ASP B 140     -91.596  58.356 -62.313  1.00  0.84           C
ATOM   2962  C   ASP B 140     -91.080  57.885 -60.953  1.00  0.84           C
ATOM   2963  O   ASP B 140     -89.872  57.836 -60.716  1.00  0.84           O
ATOM   2964  CB  ASP B 140     -92.004  59.829 -62.190  1.00  0.84           C
ATOM   2965  CG  ASP B 140     -92.197  60.508 -63.535  1.00  0.84           C
ATOM   2966  OD1 ASP B 140     -91.860  59.918 -64.584  1.00  0.84           O
ATOM   2967  OD2 ASP B 140     -92.662  61.676 -63.562  1.00  0.84           O
ATOM   2968  N   PHE B 141     -91.977  57.507 -60.058  1.00  0.82           N
ATOM   2969  CA  PHE B 141     -91.574  57.039 -58.739  1.00  0.82           C
ATOM   2970  C   PHE B 141     -90.957  55.649 -58.805  1.00  0.82           C
ATOM   2971  O   PHE B 141     -89.907  55.385 -58.237  1.00  0.82           O
ATOM   2972  CB  PHE B 141     -92.790  57.012 -57.818  1.00  0.82           C
ATOM   2973  CG  PHE B 141     -92.453  56.805 -56.366  1.00  0.82           C
ATOM   2974  CD1 PHE B 141     -92.401  57.906 -55.493  1.00  0.82           C
ATOM   2975  CD2 PHE B 141     -92.183  55.520 -55.860  1.00  0.82           C
ATOM   2976  CE1 PHE B 141     -92.071  57.736 -54.127  1.00  0.82           C
ATOM   2977  CE2 PHE B 141     -91.829  55.337 -54.503  1.00  0.82           C
ATOM   2978  CZ  PHE B 141     -91.776  56.448 -53.633  1.00  0.82           C
ATOM   2979  N   VAL B 142     -91.601  54.728 -59.500  1.00  0.87           N
ATOM   2980  CA  VAL B 142     -91.109  53.355 -59.524  1.00  0.87           C
ATOM   2981  C   VAL B 142     -89.807  53.296 -60.339  1.00  0.87           C
ATOM   2982  O   VAL B 142     -88.915  52.500 -60.040  1.00  0.87           O
ATOM   2983  CB  VAL B 142     -92.234  52.383 -59.992  1.00  0.87           C
ATOM   2984  CG1 VAL B 142     -91.766  50.935 -59.978  1.00  0.87           C
ATOM   2985  CG2 VAL B 142     -93.460  52.479 -59.042  1.00  0.87           C
ATOM   2986  N   SER B 143     -89.618  54.190 -61.303  1.00  0.83           N
ATOM   2987  CA  SER B 143     -88.332  54.284 -61.999  1.00  0.83           C
ATOM   2988  C   SER B 143     -87.216  54.922 -61.177  1.00  0.83           C
ATOM   2989  O   SER B 143     -86.067  54.513 -61.334  1.00  0.83           O
ATOM   2990  CB  SER B 143     -88.446  55.056 -63.315  1.00  0.83           C
ATOM   2991  OG  SER B 143     -88.823  56.398 -63.092  1.00  0.83           O
ATOM   2992  N   LYS B 144     -87.493  55.879 -60.292  1.00  0.81           N
ATOM   2993  CA  LYS B 144     -86.411  56.504 -59.509  1.00  0.81           C
ATOM   2994  C   LYS B 144     -85.882  55.573 -58.430  1.00  0.81           C
ATOM   2995  O   LYS B 144     -84.830  55.808 -57.846  1.00  0.81           O
ATOM   2996  CB  LYS B 144     -86.800  57.857 -58.895  1.00  0.81           C
ATOM   2997  CG  LYS B 144     -87.731  57.786 -57.699  1.00  0.81           C
ATOM   2998  CD  LYS B 144     -88.010  59.142 -57.103  1.00  0.81           C
ATOM   2999  CE  LYS B 144     -88.783  58.969 -55.806  1.00  0.81           C
ATOM   3000  NZ  LYS B 144     -89.169  60.280 -55.194  1.00  0.81           N
ATOM   3001  N   GLN B 145     -86.545  54.440 -58.248  1.00  0.79           N
ATOM   3002  CA  GLN B 145     -86.014  53.371 -57.407  1.00  0.79           C
ATOM   3003  C   GLN B 145     -84.794  52.684 -58.051  1.00  0.79           C
ATOM   3004  O   GLN B 145     -84.236  51.750 -57.473  1.00  0.79           O
ATOM   3005  CB  GLN B 145     -87.092  52.323 -57.107  1.00  0.79           C
ATOM   3006  CG  GLN B 145     -88.370  52.819 -56.432  1.00  0.79           C
ATOM   3007  CD  GLN B 145     -88.128  53.575 -55.143  1.00  0.79           C
ATOM   3008  OE1 GLN B 145     -88.535  54.717 -55.004  1.00  0.79           O
ATOM   3009  NE2 GLN B 145     -87.487  52.947 -54.193  1.00  0.79           N
ATOM   3010  N   LEU B 146     -84.339  53.168 -59.207  1.00  0.60           N
ATOM   3011  CA  LEU B 146     -83.079  52.742 -59.835  1.00  0.60           C
ATOM   3012  C   LEU B 146     -81.883  52.864 -58.892  1.00  0.60           C
ATOM   3013  O   LEU B 146     -80.921  52.100 -58.978  1.00  0.60           O
ATOM   3014  CB  LEU B 146     -82.822  53.538 -61.124  1.00  0.60           C
ATOM   3015  CG  LEU B 146     -82.474  55.039 -61.117  1.00  0.60           C
ATOM   3016  CD1 LEU B 146     -80.973  55.311 -60.955  1.00  0.60           C
ATOM   3017  CD2 LEU B 146     -82.931  55.659 -62.433  1.00  0.60           C
ATOM   3018  N   GLU B 147     -81.990  53.794 -57.954  1.00  0.58           N
ATOM   3019  CA  GLU B 147     -80.950  54.047 -56.963  1.00  0.58           C
ATOM   3020  C   GLU B 147     -80.658  52.803 -56.122  1.00  0.58           C
ATOM   3021  O   GLU B 147     -79.521  52.585 -55.713  1.00  0.58           O
ATOM   3022  CB  GLU B 147     -81.419  55.175 -56.036  1.00  0.58           C
ATOM   3023  CG  GLU B 147     -81.684  56.528 -56.709  1.00  0.58           C
ATOM   3024  CD  GLU B 147     -80.434  57.216 -57.219  1.00  0.58           C
ATOM   3025  OE1 GLU B 147     -79.449  57.332 -56.458  1.00  0.58           O
ATOM   3026  OE2 GLU B 147     -80.414  57.685 -58.381  1.00  0.58           O
ATOM   3027  N   SER B 148     -81.675  51.984 -55.877  1.00  0.67           N
ATOM   3028  CA  SER B 148     -81.546  50.824 -54.997  1.00  0.67           C
ATOM   3029  C   SER B 148     -80.922  49.550 -55.565  1.00  0.67           C
ATOM   3030  O   SER B 148     -80.464  48.712 -54.789  1.00  0.67           O
ATOM   3031  CB  SER B 148     -82.919  50.447 -54.469  1.00  0.67           C
ATOM   3032  OG  SER B 148     -83.508  51.544 -53.797  1.00  0.67           O
ATOM   3033  N   LEU B 149     -80.916  49.363 -56.879  1.00  0.70           N
ATOM   3034  CA  LEU B 149     -80.320  48.160 -57.483  1.00  0.70           C
ATOM   3035  C   LEU B 149     -79.514  48.495 -58.730  1.00  0.70           C
ATOM   3036  O   LEU B 149     -78.325  48.180 -58.809  1.00  0.70           O
ATOM   3037  CB  LEU B 149     -81.385  47.128 -57.892  1.00  0.70           C
ATOM   3038  CG  LEU B 149     -82.423  46.580 -56.901  1.00  0.70           C
ATOM   3039  CD1 LEU B 149     -83.458  45.804 -57.690  1.00  0.70           C
ATOM   3040  CD2 LEU B 149     -81.827  45.676 -55.844  1.00  0.70           C
ATOM   3041  N   LYS B 150     -80.151  49.147 -59.700  1.00  0.74           N
ATOM   3042  CA  LYS B 150     -79.536  49.399 -61.015  1.00  0.74           C
ATOM   3043  C   LYS B 150     -78.222  50.152 -60.914  1.00  0.74           C
ATOM   3044  O   LYS B 150     -77.286  49.873 -61.665  1.00  0.74           O
ATOM   3045  CB  LYS B 150     -80.482  50.194 -61.927  1.00  0.74           C
ATOM   3046  CG  LYS B 150     -81.716  49.435 -62.381  1.00  0.74           C
ATOM   3047  CD  LYS B 150     -82.600  50.278 -63.275  1.00  0.74           C
ATOM   3048  CE  LYS B 150     -83.807  49.486 -63.736  1.00  0.74           C
ATOM   3049  NZ  LYS B 150     -84.719  50.332 -64.563  1.00  0.74           N
ATOM   3050  N   SER B 151     -78.115  51.053 -59.953  1.00  0.78           N
ATOM   3051  CA  SER B 151     -76.869  51.776 -59.730  1.00  0.78           C
ATOM   3052  C   SER B 151     -75.650  50.949 -59.314  1.00  0.78           C
ATOM   3053  O   SER B 151     -74.520  51.307 -59.651  1.00  0.78           O
ATOM   3054  CB  SER B 151     -77.117  52.822 -58.650  1.00  0.78           C
ATOM   3055  OG  SER B 151     -78.140  53.714 -59.053  1.00  0.78           O
ATOM   3056  N   GLN B 152     -75.840  49.867 -58.568  1.00  0.72           N
ATOM   3057  CA  GLN B 152     -74.713  49.177 -57.922  1.00  0.72           C
ATOM   3058  C   GLN B 152     -74.563  47.694 -58.252  1.00  0.72           C
ATOM   3059  O   GLN B 152     -73.468  47.128 -58.134  1.00  0.72           O
ATOM   3060  CB  GLN B 152     -74.852  49.316 -56.404  1.00  0.72           C
ATOM   3061  CG  GLN B 152     -74.839  50.761 -55.906  1.00  0.72           C
ATOM   3062  CD  GLN B 152     -74.841  50.875 -54.397  1.00  0.72           C
ATOM   3063  OE1 GLN B 152     -74.806  49.892 -53.669  1.00  0.72           O
ATOM   3064  NE2 GLN B 152     -74.858  52.086 -53.914  1.00  0.72           N
ATOM   3065  N   ILE B 153     -75.654  47.060 -58.649  1.00  0.74           N
ATOM   3066  CA  ILE B 153     -75.691  45.626 -58.914  1.00  0.74           C
ATOM   3067  C   ILE B 153     -75.694  45.443 -60.429  1.00  0.74           C
ATOM   3068  O   ILE B 153     -76.361  46.197 -61.145  1.00  0.74           O
ATOM   3069  CB  ILE B 153     -76.962  45.000 -58.265  1.00  0.74           C
ATOM   3070  CG1 ILE B 153     -76.938  45.230 -56.740  1.00  0.74           C
ATOM   3071  CG2 ILE B 153     -77.034  43.501 -58.559  1.00  0.74           C
ATOM   3072  CD1 ILE B 153     -78.206  44.852 -56.000  1.00  0.74           C
ATOM   3073  N   SER B 154     -74.945  44.470 -60.929  1.00  0.72           N
ATOM   3074  CA  SER B 154     -74.892  44.181 -62.362  1.00  0.72           C
ATOM   3075  C   SER B 154     -75.550  42.846 -62.704  1.00  0.72           C
ATOM   3076  O   SER B 154     -75.947  42.629 -63.847  1.00  0.72           O
ATOM   3077  CB  SER B 154     -73.433  44.163 -62.811  1.00  0.72           C
ATOM   3078  OG  SER B 154     -72.712  43.179 -62.087  1.00  0.72           O
ATOM   3079  N   ASP B 155     -75.693  41.962 -61.728  1.00  0.77           N
ATOM   3080  CA  ASP B 155     -76.306  40.646 -61.934  1.00  0.77           C
ATOM   3081  C   ASP B 155     -77.657  40.543 -61.233  1.00  0.77           C
ATOM   3082  O   ASP B 155     -77.744  40.668 -60.011  1.00  0.77           O
ATOM   3083  CB  ASP B 155     -75.381  39.551 -61.398  1.00  0.77           C
ATOM   3084  CG  ASP B 155     -75.981  38.164 -61.525  1.00  0.77           C
ATOM   3085  OD1 ASP B 155     -76.828  37.928 -62.414  1.00  0.77           O
ATOM   3086  OD2 ASP B 155     -75.620  37.277 -60.722  1.00  0.77           O
ATOM   3087  N   TRP B 156     -78.704  40.296 -62.007  1.00  0.81           N
ATOM   3088  CA  TRP B 156     -80.079  40.240 -61.510  1.00  0.81           C
ATOM   3089  C   TRP B 156     -80.621  38.820 -61.423  1.00  0.81           C
ATOM   3090  O   TRP B 156     -81.821  38.618 -61.237  1.00  0.81           O
ATOM   3091  CB  TRP B 156     -80.981  41.048 -62.444  1.00  0.81           C
ATOM   3092  CG  TRP B 156     -80.728  42.518 -62.383  1.00  0.81           C
ATOM   3093  CD1 TRP B 156     -79.621  43.195 -62.798  1.00  0.81           C
ATOM   3094  CD2 TRP B 156     -81.631  43.527 -61.899  1.00  0.81           C
ATOM   3095  NE1 TRP B 156     -79.739  44.535 -62.571  1.00  0.81           N
ATOM   3096  CE2 TRP B 156     -80.956  44.776 -61.998  1.00  0.81           C
ATOM   3097  CE3 TRP B 156     -82.954  43.509 -61.411  1.00  0.81           C
ATOM   3098  CZ2 TRP B 156     -81.543  45.982 -61.584  1.00  0.81           C
ATOM   3099  CZ3 TRP B 156     -83.563  44.730 -61.028  1.00  0.81           C
ATOM   3100  CH2 TRP B 156     -82.845  45.957 -61.123  1.00  0.81           C
ATOM   3101  N   SER B 157     -79.758  37.827 -61.567  1.00  0.85           N
ATOM   3102  CA  SER B 157     -80.191  36.430 -61.623  1.00  0.85           C
ATOM   3103  C   SER B 157     -80.959  35.963 -60.388  1.00  0.85           C
ATOM   3104  O   SER B 157     -81.822  35.089 -60.489  1.00  0.85           O
ATOM   3105  CB  SER B 157     -78.964  35.542 -61.815  1.00  0.85           C
ATOM   3106  OG  SER B 157     -78.033  35.752 -60.767  1.00  0.85           O
ATOM   3107  N   ASN B 158     -80.685  36.557 -59.234  1.00  0.89           N
ATOM   3108  CA  ASN B 158     -81.338  36.194 -57.977  1.00  0.89           C
ATOM   3109  C   ASN B 158     -82.088  37.371 -57.354  1.00  0.89           C
ATOM   3110  O   ASN B 158     -82.387  37.368 -56.157  1.00  0.89           O
ATOM   3111  CB  ASN B 158     -80.279  35.642 -57.022  1.00  0.89           C
ATOM   3112  CG  ASN B 158     -79.658  34.370 -57.533  1.00  0.89           C
ATOM   3113  OD1 ASN B 158     -78.475  34.319 -57.849  1.00  0.89           O
ATOM   3114  ND2 ASN B 158     -80.450  33.341 -57.656  1.00  0.89           N
ATOM   3115  N   ILE B 159     -82.407  38.368 -58.168  1.00  0.90           N
ATOM   3116  CA  ILE B 159     -83.256  39.480 -57.739  1.00  0.90           C
ATOM   3117  C   ILE B 159     -84.664  39.136 -58.199  1.00  0.90           C
ATOM   3118  O   ILE B 159     -84.883  38.770 -59.353  1.00  0.90           O
ATOM   3119  CB  ILE B 159     -82.817  40.852 -58.338  1.00  0.90           C
ATOM   3120  CG1 ILE B 159     -81.445  41.232 -57.749  1.00  0.90           C
ATOM   3121  CG2 ILE B 159     -83.866  41.964 -58.025  1.00  0.90           C
ATOM   3122  CD1 ILE B 159     -80.801  42.508 -58.294  1.00  0.90           C
ATOM   3123  N   VAL B 160     -85.612  39.275 -57.290  1.00  0.92           N
ATOM   3124  CA  VAL B 160     -87.037  39.146 -57.559  1.00  0.92           C
ATOM   3125  C   VAL B 160     -87.587  40.525 -57.208  1.00  0.92           C
ATOM   3126  O   VAL B 160     -87.194  41.086 -56.191  1.00  0.92           O
ATOM   3127  CB  VAL B 160     -87.627  38.031 -56.656  1.00  0.92           C
ATOM   3128  CG1 VAL B 160     -89.123  37.939 -56.798  1.00  0.92           C
ATOM   3129  CG2 VAL B 160     -87.005  36.680 -57.008  1.00  0.92           C
ATOM   3130  N   ILE B 161     -88.449  41.100 -58.033  1.00  0.90           N
ATOM   3131  CA  ILE B 161     -89.005  42.431 -57.774  1.00  0.90           C
ATOM   3132  C   ILE B 161     -90.416  42.214 -57.243  1.00  0.90           C
ATOM   3133  O   ILE B 161     -91.149  41.410 -57.797  1.00  0.90           O
ATOM   3134  CB  ILE B 161     -89.058  43.303 -59.069  1.00  0.90           C
ATOM   3135  CG1 ILE B 161     -87.629  43.536 -59.599  1.00  0.90           C
ATOM   3136  CG2 ILE B 161     -89.767  44.669 -58.808  1.00  0.90           C
ATOM   3137  CD1 ILE B 161     -87.545  44.243 -60.958  1.00  0.90           C
ATOM   3138  N   ALA B 162     -90.819  42.948 -56.218  1.00  0.91           N
ATOM   3139  CA  ALA B 162     -92.219  43.045 -55.823  1.00  0.91           C
ATOM   3140  C   ALA B 162     -92.699  44.478 -56.076  1.00  0.91           C
ATOM   3141  O   ALA B 162     -92.076  45.438 -55.620  1.00  0.91           O
ATOM   3142  CB  ALA B 162     -92.378  42.656 -54.349  1.00  0.91           C
ATOM   3143  N   TYR B 163     -93.805  44.623 -56.787  1.00  0.91           N
ATOM   3144  CA  TYR B 163     -94.470  45.909 -56.945  1.00  0.91           C
ATOM   3145  C   TYR B 163     -95.565  45.961 -55.893  1.00  0.91           C
ATOM   3146  O   TYR B 163     -96.535  45.211 -55.939  1.00  0.91           O
ATOM   3147  CB  TYR B 163     -95.071  46.065 -58.340  1.00  0.91           C
ATOM   3148  CG  TYR B 163     -95.969  47.281 -58.453  1.00  0.91           C
ATOM   3149  CD1 TYR B 163     -95.503  48.565 -58.099  1.00  0.91           C
ATOM   3150  CD2 TYR B 163     -97.310  47.145 -58.870  1.00  0.91           C
ATOM   3151  CE1 TYR B 163     -96.376  49.681 -58.121  1.00  0.91           C
ATOM   3152  CE2 TYR B 163     -98.179  48.267 -58.916  1.00  0.91           C
ATOM   3153  CZ  TYR B 163     -97.707  49.522 -58.529  1.00  0.91           C
ATOM   3154  OH  TYR B 163     -98.558  50.597 -58.568  1.00  0.91           O
ATOM   3155  N   GLU B 164     -95.347  46.812 -54.906  1.00  0.86           N
ATOM   3156  CA  GLU B 164     -96.222  46.960 -53.751  1.00  0.86           C
ATOM   3157  C   GLU B 164     -96.591  48.417 -53.531  1.00  0.86           C
ATOM   3158  O   GLU B 164     -95.930  49.132 -52.754  1.00  0.86           O
ATOM   3159  CB  GLU B 164     -95.516  46.464 -52.502  1.00  0.86           C
ATOM   3160  CG  GLU B 164     -95.232  45.000 -52.496  1.00  0.86           C
ATOM   3161  CD  GLU B 164     -94.609  44.642 -51.189  1.00  0.86           C
ATOM   3162  OE1 GLU B 164     -95.336  44.392 -50.204  1.00  0.86           O
ATOM   3163  OE2 GLU B 164     -93.369  44.693 -51.096  1.00  0.86           O
ATOM   3164  N   PRO B 165     -97.627  48.897 -54.233  1.00  0.85           N
ATOM   3165  CA  PRO B 165     -97.943  50.300 -53.970  1.00  0.85           C
ATOM   3166  C   PRO B 165     -98.486  50.486 -52.558  1.00  0.85           C
ATOM   3167  O   PRO B 165     -99.196  49.643 -52.010  1.00  0.85           O
ATOM   3168  CB  PRO B 165     -98.964  50.624 -55.048  1.00  0.85           C
ATOM   3169  CG  PRO B 165     -99.634  49.344 -55.337  1.00  0.85           C
ATOM   3170  CD  PRO B 165     -98.553  48.305 -55.216  1.00  0.85           C
ATOM   3171  N   ILE B 166     -98.119  51.601 -51.951  1.00  0.85           N
ATOM   3172  CA  ILE B 166     -98.341  51.841 -50.527  1.00  0.85           C
ATOM   3173  C   ILE B 166     -99.839  51.930 -50.273  1.00  0.85           C
ATOM   3174  O   ILE B 166    -100.344  51.454 -49.255  1.00  0.85           O
ATOM   3175  CB  ILE B 166     -97.583  53.129 -50.089  1.00  0.85           C
ATOM   3176  CG1 ILE B 166     -96.067  52.890 -50.243  1.00  0.85           C
ATOM   3177  CG2 ILE B 166     -97.932  53.529 -48.638  1.00  0.85           C
ATOM   3178  CD1 ILE B 166     -95.166  54.120 -50.173  1.00  0.85           C
ATOM   3179  N   TRP B 167    -100.567  52.445 -51.252  1.00  0.72           N
ATOM   3180  CA  TRP B 167    -102.017  52.546 -51.153  1.00  0.72           C
ATOM   3181  C   TRP B 167    -102.755  51.209 -51.167  1.00  0.72           C
ATOM   3182  O   TRP B 167    -103.942  51.163 -50.835  1.00  0.72           O
ATOM   3183  CB  TRP B 167    -102.543  53.465 -52.256  1.00  0.72           C
ATOM   3184  CG  TRP B 167    -102.162  53.097 -53.659  1.00  0.72           C
ATOM   3185  CD1 TRP B 167    -101.192  53.680 -54.418  1.00  0.72           C
ATOM   3186  CD2 TRP B 167    -102.802  52.140 -54.530  1.00  0.72           C
ATOM   3187  NE1 TRP B 167    -101.158  53.154 -55.676  1.00  0.72           N
ATOM   3188  CE2 TRP B 167    -102.141  52.212 -55.789  1.00  0.72           C
ATOM   3189  CE3 TRP B 167    -103.862  51.223 -54.375  1.00  0.72           C
ATOM   3190  CZ2 TRP B 167    -102.506  51.399 -56.882  1.00  0.72           C
ATOM   3191  CZ3 TRP B 167    -104.243  50.412 -55.478  1.00  0.72           C
ATOM   3192  CH2 TRP B 167    -103.560  50.518 -56.723  1.00  0.72           C
ATOM   3193  N   ALA B 168    -102.066  50.130 -51.518  1.00  0.74           N
ATOM   3194  CA  ALA B 168    -102.654  48.795 -51.521  1.00  0.74           C
ATOM   3195  C   ALA B 168    -102.254  47.944 -50.311  1.00  0.74           C
ATOM   3196  O   ALA B 168    -102.993  47.040 -49.925  1.00  0.74           O
ATOM   3197  CB  ALA B 168    -102.261  48.085 -52.806  1.00  0.74           C
ATOM   3198  N   ILE B 169    -101.088  48.191 -49.726  1.00  0.70           N
ATOM   3199  CA  ILE B 169    -100.586  47.348 -48.630  1.00  0.70           C
ATOM   3200  C   ILE B 169    -101.511  47.448 -47.417  1.00  0.70           C
ATOM   3201  O   ILE B 169    -101.678  48.520 -46.837  1.00  0.70           O
ATOM   3202  CB  ILE B 169     -99.133  47.722 -48.194  1.00  0.70           C
ATOM   3203  CG1 ILE B 169     -98.146  47.587 -49.370  1.00  0.70           C
ATOM   3204  CG2 ILE B 169     -98.656  46.825 -47.018  1.00  0.70           C
ATOM   3205  CD1 ILE B 169     -96.762  48.217 -49.126  1.00  0.70           C
ATOM   3206  N   GLY B 170    -102.123  46.331 -47.046  1.00  0.78           N
ATOM   3207  CA  GLY B 170    -103.001  46.263 -45.887  1.00  0.78           C
ATOM   3208  C   GLY B 170    -104.332  46.995 -45.942  1.00  0.78           C
ATOM   3209  O   GLY B 170    -105.111  46.916 -44.988  1.00  0.78           O
ATOM   3210  N   THR B 171    -104.616  47.731 -47.007  1.00  0.78           N
ATOM   3211  CA  THR B 171    -105.790  48.608 -47.051  1.00  0.78           C
ATOM   3212  C   THR B 171    -107.055  47.946 -47.577  1.00  0.78           C
ATOM   3213  O   THR B 171    -108.157  48.489 -47.471  1.00  0.78           O
ATOM   3214  CB  THR B 171    -105.516  49.784 -48.000  1.00  0.78           C
ATOM   3215  OG1 THR B 171    -105.198  49.249 -49.286  1.00  0.78           O
ATOM   3216  CG2 THR B 171    -104.333  50.620 -47.541  1.00  0.78           C
ATOM   3217  N   GLY B 172    -106.895  46.794 -48.210  1.00  0.80           N
ATOM   3218  CA  GLY B 172    -108.003  46.124 -48.873  1.00  0.80           C
ATOM   3219  C   GLY B 172    -108.215  46.657 -50.278  1.00  0.80           C
ATOM   3220  O   GLY B 172    -109.047  46.146 -51.032  1.00  0.80           O
ATOM   3221  N   LYS B 173    -107.462  47.680 -50.662  1.00  0.75           N
ATOM   3222  CA  LYS B 173    -107.554  48.262 -52.001  1.00  0.75           C
ATOM   3223  C   LYS B 173    -106.522  47.575 -52.885  1.00  0.75           C
ATOM   3224  O   LYS B 173    -105.470  48.119 -53.182  1.00  0.75           O
ATOM   3225  CB  LYS B 173    -107.330  49.777 -51.941  1.00  0.75           C
ATOM   3226  CG  LYS B 173    -107.619  50.505 -53.244  1.00  0.75           C
ATOM   3227  CD  LYS B 173    -107.349  51.987 -53.093  1.00  0.75           C
ATOM   3228  CE  LYS B 173    -107.636  52.716 -54.392  1.00  0.75           C
ATOM   3229  NZ  LYS B 173    -107.300  54.168 -54.279  1.00  0.75           N
ATOM   3230  N   VAL B 174    -106.800  46.336 -53.253  1.00  0.76           N
ATOM   3231  CA  VAL B 174    -105.890  45.585 -54.114  1.00  0.76           C
ATOM   3232  C   VAL B 174    -105.862  46.317 -55.460  1.00  0.76           C
ATOM   3233  O   VAL B 174    -106.882  46.878 -55.890  1.00  0.76           O
ATOM   3234  CB  VAL B 174    -106.342  44.090 -54.233  1.00  0.76           C
ATOM   3235  CG1 VAL B 174    -107.693  43.942 -54.935  1.00  0.76           C
ATOM   3236  CG2 VAL B 174    -105.286  43.226 -54.925  1.00  0.76           C
ATOM   3237  N   ALA B 175    -104.723  46.344 -56.134  1.00  0.79           N
ATOM   3238  CA  ALA B 175    -104.681  46.888 -57.480  1.00  0.79           C
ATOM   3239  C   ALA B 175    -105.523  45.959 -58.356  1.00  0.79           C
ATOM   3240  O   ALA B 175    -105.537  44.737 -58.161  1.00  0.79           O
ATOM   3241  CB  ALA B 175    -103.243  46.972 -57.992  1.00  0.79           C
ATOM   3242  N   THR B 176    -106.217  46.521 -59.329  1.00  0.83           N
ATOM   3243  CA  THR B 176    -106.968  45.701 -60.269  1.00  0.83           C
ATOM   3244  C   THR B 176    -105.941  45.052 -61.181  1.00  0.83           C
ATOM   3245  O   THR B 176    -104.788  45.497 -61.250  1.00  0.83           O
ATOM   3246  CB  THR B 176    -107.955  46.522 -61.122  1.00  0.83           C
ATOM   3247  OG1 THR B 176    -107.237  47.468 -61.913  1.00  0.83           O
ATOM   3248  CG2 THR B 176    -108.942  47.282 -60.259  1.00  0.83           C
ATOM   3249  N   THR B 177    -106.347  44.026 -61.912  1.00  0.84           N
ATOM   3250  CA  THR B 177    -105.442  43.354 -62.834  1.00  0.84           C
ATOM   3251  C   THR B 177    -104.898  44.330 -63.864  1.00  0.84           C
ATOM   3252  O   THR B 177    -103.721  44.279 -64.182  1.00  0.84           O
ATOM   3253  CB  THR B 177    -106.139  42.172 -63.538  1.00  0.84           C
ATOM   3254  OG1 THR B 177    -107.395  42.589 -64.077  1.00  0.84           O
ATOM   3255  CG2 THR B 177    -106.450  41.059 -62.572  1.00  0.84           C
ATOM   3256  N   GLU B 178    -105.709  45.274 -64.319  1.00  0.85           N
ATOM   3257  CA  GLU B 178    -105.249  46.286 -65.270  1.00  0.85           C
ATOM   3258  C   GLU B 178    -104.283  47.309 -64.683  1.00  0.85           C
ATOM   3259  O   GLU B 178    -103.357  47.749 -65.370  1.00  0.85           O
ATOM   3260  CB  GLU B 178    -106.454  47.039 -65.821  1.00  0.85           C
ATOM   3261  CG  GLU B 178    -107.304  46.167 -66.720  1.00  0.85           C
ATOM   3262  CD  GLU B 178    -108.493  46.894 -67.313  1.00  0.85           C
ATOM   3263  OE1 GLU B 178    -108.674  48.115 -67.109  1.00  0.85           O
ATOM   3264  OE2 GLU B 178    -109.295  46.230 -68.005  1.00  0.85           O
ATOM   3265  N   GLN B 179    -104.480  47.686 -63.426  1.00  0.85           N
ATOM   3266  CA  GLN B 179    -103.586  48.645 -62.776  1.00  0.85           C
ATOM   3267  C   GLN B 179    -102.227  47.989 -62.579  1.00  0.85           C
ATOM   3268  O   GLN B 179    -101.190  48.582 -62.868  1.00  0.85           O
ATOM   3269  CB  GLN B 179    -104.139  49.073 -61.410  1.00  0.85           C
ATOM   3270  CG  GLN B 179    -105.347  50.005 -61.481  1.00  0.85           C
ATOM   3271  CD  GLN B 179    -106.070  50.173 -60.157  1.00  0.85           C
ATOM   3272  OE1 GLN B 179    -105.877  49.417 -59.214  1.00  0.85           O
ATOM   3273  NE2 GLN B 179    -106.921  51.153 -60.078  1.00  0.85           N
ATOM   3274  N   ALA B 180    -102.229  46.754 -62.098  1.00  0.89           N
ATOM   3275  CA  ALA B 180    -100.974  46.059 -61.848  1.00  0.89           C
ATOM   3276  C   ALA B 180    -100.269  45.729 -63.170  1.00  0.89           C
ATOM   3277  O   ALA B 180     -99.059  45.887 -63.277  1.00  0.89           O
ATOM   3278  CB  ALA B 180    -101.235  44.803 -61.016  1.00  0.89           C
ATOM   3279  N   GLN B 181    -101.020  45.327 -64.188  1.00  0.88           N
ATOM   3280  CA  GLN B 181    -100.441  44.998 -65.492  1.00  0.88           C
ATOM   3281  C   GLN B 181     -99.665  46.170 -66.073  1.00  0.88           C
ATOM   3282  O   GLN B 181     -98.542  45.991 -66.541  1.00  0.88           O
ATOM   3283  CB  GLN B 181    -101.555  44.623 -66.476  1.00  0.88           C
ATOM   3284  CG  GLN B 181    -101.106  44.271 -67.892  1.00  0.88           C
ATOM   3285  CD  GLN B 181    -102.275  44.082 -68.839  1.00  0.88           C
ATOM   3286  OE1 GLN B 181    -103.326  44.708 -68.699  1.00  0.88           O
ATOM   3287  NE2 GLN B 181    -102.091  43.259 -69.832  1.00  0.88           N
ATOM   3288  N   GLU B 182    -100.242  47.363 -66.056  1.00  0.88           N
ATOM   3289  CA  GLU B 182     -99.578  48.498 -66.689  1.00  0.88           C
ATOM   3290  C   GLU B 182     -98.282  48.838 -65.968  1.00  0.88           C
ATOM   3291  O   GLU B 182     -97.257  49.102 -66.606  1.00  0.88           O
ATOM   3292  CB  GLU B 182    -100.494  49.722 -66.699  1.00  0.88           C
ATOM   3293  CG  GLU B 182     -99.930  50.916 -67.465  1.00  0.88           C
ATOM   3294  CD  GLU B 182    -100.873  52.100 -67.467  1.00  0.88           C
ATOM   3295  OE1 GLU B 182    -101.367  52.489 -66.390  1.00  0.88           O
ATOM   3296  OE2 GLU B 182    -101.165  52.658 -68.553  1.00  0.88           O
ATOM   3297  N   VAL B 183     -98.302  48.816 -64.642  1.00  0.88           N
ATOM   3298  CA  VAL B 183     -97.108  49.195 -63.894  1.00  0.88           C
ATOM   3299  C   VAL B 183     -96.046  48.112 -64.028  1.00  0.88           C
ATOM   3300  O   VAL B 183     -94.881  48.434 -64.240  1.00  0.88           O
ATOM   3301  CB  VAL B 183     -97.402  49.497 -62.403  1.00  0.88           C
ATOM   3302  CG1 VAL B 183     -96.129  49.982 -61.692  1.00  0.88           C
ATOM   3303  CG2 VAL B 183     -98.472  50.589 -62.278  1.00  0.88           C
ATOM   3304  N   HIS B 184     -96.419  46.839 -63.985  1.00  0.90           N
ATOM   3305  CA  HIS B 184     -95.434  45.768 -64.148  1.00  0.90           C
ATOM   3306  C   HIS B 184     -94.814  45.798 -65.537  1.00  0.90           C
ATOM   3307  O   HIS B 184     -93.604  45.624 -65.681  1.00  0.90           O
ATOM   3308  CB  HIS B 184     -96.057  44.387 -63.977  1.00  0.90           C
ATOM   3309  CG  HIS B 184     -96.351  44.006 -62.562  1.00  0.90           C
ATOM   3310  ND1 HIS B 184     -96.070  42.767 -62.048  1.00  0.90           N
ATOM   3311  CD2 HIS B 184     -96.941  44.686 -61.545  1.00  0.90           C
ATOM   3312  CE1 HIS B 184     -96.486  42.738 -60.787  1.00  0.90           C
ATOM   3313  NE2 HIS B 184     -97.041  43.881 -60.436  1.00  0.90           N
ATOM   3314  N   LYS B 185     -95.621  46.053 -66.558  1.00  0.90           N
ATOM   3315  CA  LYS B 185     -95.102  46.168 -67.920  1.00  0.90           C
ATOM   3316  C   LYS B 185     -94.151  47.353 -68.000  1.00  0.90           C
ATOM   3317  O   LYS B 185     -93.093  47.254 -68.603  1.00  0.90           O
ATOM   3318  CB  LYS B 185     -96.259  46.337 -68.907  1.00  0.90           C
ATOM   3319  CG  LYS B 185     -95.832  46.420 -70.363  1.00  0.90           C
ATOM   3320  CD  LYS B 185     -97.041  46.704 -71.240  1.00  0.90           C
ATOM   3321  CE  LYS B 185     -96.663  46.946 -72.695  1.00  0.90           C
ATOM   3322  NZ  LYS B 185     -95.788  48.156 -72.873  1.00  0.90           N
ATOM   3323  N   ALA B 186     -94.484  48.457 -67.348  1.00  0.89           N
ATOM   3324  CA  ALA B 186     -93.601  49.618 -67.344  1.00  0.89           C
ATOM   3325  C   ALA B 186     -92.278  49.331 -66.621  1.00  0.89           C
ATOM   3326  O   ALA B 186     -91.227  49.766 -67.089  1.00  0.89           O
ATOM   3327  CB  ALA B 186     -94.320  50.822 -66.732  1.00  0.89           C
ATOM   3328  N   ILE B 187     -92.308  48.571 -65.530  1.00  0.87           N
ATOM   3329  CA  ILE B 187     -91.077  48.175 -64.832  1.00  0.87           C
ATOM   3330  C   ILE B 187     -90.259  47.316 -65.788  1.00  0.87           C
ATOM   3331  O   ILE B 187     -89.054  47.516 -65.919  1.00  0.87           O
ATOM   3332  CB  ILE B 187     -91.338  47.345 -63.523  1.00  0.87           C
ATOM   3333  CG1 ILE B 187     -92.079  48.184 -62.470  1.00  0.87           C
ATOM   3334  CG2 ILE B 187     -90.007  46.837 -62.883  1.00  0.87           C
ATOM   3335  CD1 ILE B 187     -92.731  47.382 -61.327  1.00  0.87           C
ATOM   3336  N   ARG B 188     -90.898  46.373 -66.468  1.00  0.86           N
ATOM   3337  CA  ARG B 188     -90.187  45.455 -67.358  1.00  0.86           C
ATOM   3338  C   ARG B 188     -89.603  46.167 -68.567  1.00  0.86           C
ATOM   3339  O   ARG B 188     -88.497  45.876 -68.998  1.00  0.86           O
ATOM   3340  CB  ARG B 188     -91.126  44.330 -67.800  1.00  0.86           C
ATOM   3341  CG  ARG B 188     -90.369  43.130 -68.343  1.00  0.86           C
ATOM   3342  CD  ARG B 188     -91.254  41.945 -68.713  1.00  0.86           C
ATOM   3343  NE  ARG B 188     -92.161  41.538 -67.630  1.00  0.86           N
ATOM   3344  CZ  ARG B 188     -91.849  40.818 -66.560  1.00  0.86           C
ATOM   3345  NH1 ARG B 188     -92.784  40.538 -65.701  1.00  0.86           N
ATOM   3346  NH2 ARG B 188     -90.642  40.387 -66.293  1.00  0.86           N
ATOM   3347  N   ASP B 189     -90.318  47.149 -69.083  1.00  0.88           N
ATOM   3348  CA  ASP B 189     -89.822  47.956 -70.194  1.00  0.88           C
ATOM   3349  C   ASP B 189     -88.627  48.794 -69.755  1.00  0.88           C
ATOM   3350  O   ASP B 189     -87.660  48.957 -70.494  1.00  0.88           O
ATOM   3351  CB  ASP B 189     -90.939  48.860 -70.720  1.00  0.88           C
ATOM   3352  CG  ASP B 189     -91.983  48.095 -71.518  1.00  0.88           C
ATOM   3353  OD1 ASP B 189     -91.722  46.943 -71.931  1.00  0.88           O
ATOM   3354  OD2 ASP B 189     -93.056  48.656 -71.821  1.00  0.88           O
ATOM   3355  N   LEU B 190     -88.638  49.275 -68.523  1.00  0.84           N
ATOM   3356  CA  LEU B 190     -87.479  49.984 -67.985  1.00  0.84           C
ATOM   3357  C   LEU B 190     -86.317  49.036 -67.710  1.00  0.84           C
ATOM   3358  O   LEU B 190     -85.158  49.420 -67.850  1.00  0.84           O
ATOM   3359  CB  LEU B 190     -87.879  50.720 -66.709  1.00  0.84           C
ATOM   3360  CG  LEU B 190     -88.445  52.116 -66.978  1.00  0.84           C
ATOM   3361  CD1 LEU B 190     -89.362  52.536 -65.853  1.00  0.84           C
ATOM   3362  CD2 LEU B 190     -87.322  53.130 -67.133  1.00  0.84           C
ATOM   3363  N   LEU B 191     -86.596  47.785 -67.376  1.00  0.83           N
ATOM   3364  CA  LEU B 191     -85.534  46.786 -67.275  1.00  0.83           C
ATOM   3365  C   LEU B 191     -84.962  46.496 -68.661  1.00  0.83           C
ATOM   3366  O   LEU B 191     -83.759  46.309 -68.770  1.00  0.83           O
ATOM   3367  CB  LEU B 191     -86.009  45.474 -66.641  1.00  0.83           C
ATOM   3368  CG  LEU B 191     -86.426  45.407 -65.165  1.00  0.83           C
ATOM   3369  CD1 LEU B 191     -86.953  44.007 -64.860  1.00  0.83           C
ATOM   3370  CD2 LEU B 191     -85.285  45.750 -64.211  1.00  0.83           C
ATOM   3371  N   ARG B 192     -85.767  46.534 -69.722  1.00  0.84           N
ATOM   3372  CA  ARG B 192     -85.238  46.389 -71.092  1.00  0.84           C
ATOM   3373  C   ARG B 192     -84.321  47.549 -71.438  1.00  0.84           C
ATOM   3374  O   ARG B 192     -83.372  47.381 -72.192  1.00  0.84           O
ATOM   3375  CB  ARG B 192     -86.329  46.283 -72.172  1.00  0.84           C
ATOM   3376  CG  ARG B 192     -86.993  44.916 -72.256  1.00  0.84           C
ATOM   3377  CD  ARG B 192     -87.627  44.629 -73.606  1.00  0.84           C
ATOM   3378  NE  ARG B 192     -87.843  43.185 -73.804  1.00  0.84           N
ATOM   3379  CZ  ARG B 192     -88.196  42.596 -74.939  1.00  0.84           C
ATOM   3380  NH1 ARG B 192     -88.258  41.301 -74.988  1.00  0.84           N
ATOM   3381  NH2 ARG B 192     -88.461  43.232 -76.047  1.00  0.84           N
ATOM   3382  N   GLY B 193     -84.541  48.696 -70.815  1.00  0.83           N
ATOM   3383  CA  GLY B 193     -83.633  49.822 -70.966  1.00  0.83           C
ATOM   3384  C   GLY B 193     -82.238  49.552 -70.426  1.00  0.83           C
ATOM   3385  O   GLY B 193     -81.288  50.235 -70.807  1.00  0.83           O
ATOM   3386  N   ILE B 194     -82.086  48.540 -69.582  1.00  0.64           N
ATOM   3387  CA  ILE B 194     -80.772  48.094 -69.114  1.00  0.64           C
ATOM   3388  C   ILE B 194     -80.361  46.889 -69.964  1.00  0.64           C
ATOM   3389  O   ILE B 194     -79.297  46.892 -70.595  1.00  0.64           O
ATOM   3390  CB  ILE B 194     -80.801  47.700 -67.599  1.00  0.64           C
ATOM   3391  CG1 ILE B 194     -81.292  48.875 -66.727  1.00  0.64           C
ATOM   3392  CG2 ILE B 194     -79.419  47.199 -67.119  1.00  0.64           C
ATOM   3393  CD1 ILE B 194     -80.453  50.175 -66.762  1.00  0.64           C
ATOM   3394  N   SER B 195     -81.206  45.867 -69.992  1.00  0.82           N
ATOM   3395  CA  SER B 195     -80.921  44.612 -70.681  1.00  0.82           C
ATOM   3396  C   SER B 195     -82.210  43.840 -70.940  1.00  0.82           C
ATOM   3397  O   SER B 195     -83.029  43.650 -70.039  1.00  0.82           O
ATOM   3398  CB  SER B 195     -80.021  43.765 -69.783  1.00  0.82           C
ATOM   3399  OG  SER B 195     -79.812  42.461 -70.291  1.00  0.82           O
ATOM   3400  N   ASP B 196     -82.379  43.354 -72.161  1.00  0.85           N
ATOM   3401  CA  ASP B 196     -83.563  42.571 -72.522  1.00  0.85           C
ATOM   3402  C   ASP B 196     -83.563  41.256 -71.753  1.00  0.85           C
ATOM   3403  O   ASP B 196     -84.616  40.734 -71.386  1.00  0.85           O
ATOM   3404  CB  ASP B 196     -83.593  42.245 -74.021  1.00  0.85           C
ATOM   3405  CG  ASP B 196     -83.855  43.460 -74.896  1.00  0.85           C
ATOM   3406  OD1 ASP B 196     -84.347  44.496 -74.416  1.00  0.85           O
ATOM   3407  OD2 ASP B 196     -83.574  43.387 -76.114  1.00  0.85           O
ATOM   3408  N   LYS B 197     -82.383  40.713 -71.484  1.00  0.83           N
ATOM   3409  CA  LYS B 197     -82.283  39.475 -70.709  1.00  0.83           C
ATOM   3410  C   LYS B 197     -82.765  39.684 -69.282  1.00  0.83           C
ATOM   3411  O   LYS B 197     -83.535  38.883 -68.769  1.00  0.83           O
ATOM   3412  CB  LYS B 197     -80.839  38.978 -70.704  1.00  0.83           C
ATOM   3413  CG  LYS B 197     -80.649  37.660 -69.974  1.00  0.83           C
ATOM   3414  CD  LYS B 197     -79.197  37.216 -70.040  1.00  0.83           C
ATOM   3415  CE  LYS B 197     -79.002  35.866 -69.369  1.00  0.83           C
ATOM   3416  NZ  LYS B 197     -79.337  35.918 -67.911  1.00  0.83           N
ATOM   3417  N   VAL B 198     -82.354  40.776 -68.652  1.00  0.82           N
ATOM   3418  CA  VAL B 198     -82.784  41.053 -67.280  1.00  0.82           C
ATOM   3419  C   VAL B 198     -84.295  41.215 -67.273  1.00  0.82           C
ATOM   3420  O   VAL B 198     -84.985  40.666 -66.419  1.00  0.82           O
ATOM   3421  CB  VAL B 198     -82.097  42.327 -66.704  1.00  0.82           C
ATOM   3422  CG1 VAL B 198     -82.717  42.776 -65.377  1.00  0.82           C
ATOM   3423  CG2 VAL B 198     -80.600  42.068 -66.501  1.00  0.82           C
ATOM   3424  N   ALA B 199     -84.831  41.930 -68.247  1.00  0.86           N
ATOM   3425  CA  ALA B 199     -86.264  42.171 -68.282  1.00  0.86           C
ATOM   3426  C   ALA B 199     -87.099  40.904 -68.406  1.00  0.86           C
ATOM   3427  O   ALA B 199     -88.127  40.744 -67.751  1.00  0.86           O
ATOM   3428  CB  ALA B 199     -86.555  43.070 -69.440  1.00  0.86           C
ATOM   3429  N   ASP B 200     -86.675  40.020 -69.291  1.00  0.85           N
ATOM   3430  CA  ASP B 200     -87.507  38.881 -69.651  1.00  0.85           C
ATOM   3431  C   ASP B 200     -87.336  37.731 -68.666  1.00  0.85           C
ATOM   3432  O   ASP B 200     -88.128  36.792 -68.665  1.00  0.85           O
ATOM   3433  CB  ASP B 200     -87.199  38.431 -71.078  1.00  0.85           C
ATOM   3434  CG  ASP B 200     -87.591  39.472 -72.127  1.00  0.85           C
ATOM   3435  OD1 ASP B 200     -88.257  40.495 -71.842  1.00  0.85           O
ATOM   3436  OD2 ASP B 200     -87.228  39.258 -73.304  1.00  0.85           O
ATOM   3437  N   GLU B 201     -86.334  37.810 -67.801  1.00  0.85           N
ATOM   3438  CA  GLU B 201     -86.111  36.794 -66.766  1.00  0.85           C
ATOM   3439  C   GLU B 201     -86.465  37.227 -65.344  1.00  0.85           C
ATOM   3440  O   GLU B 201     -86.721  36.377 -64.487  1.00  0.85           O
ATOM   3441  CB  GLU B 201     -84.645  36.378 -66.759  1.00  0.85           C
ATOM   3442  CG  GLU B 201     -84.191  35.656 -68.020  1.00  0.85           C
ATOM   3443  CD  GLU B 201     -82.724  35.279 -67.951  1.00  0.85           C
ATOM   3444  OE1 GLU B 201     -82.027  35.695 -66.996  1.00  0.85           O
ATOM   3445  OE2 GLU B 201     -82.229  34.549 -68.842  1.00  0.85           O
ATOM   3446  N   THR B 202     -86.475  38.520 -65.056  1.00  0.89           N
ATOM   3447  CA  THR B 202     -86.748  38.957 -63.686  1.00  0.89           C
ATOM   3448  C   THR B 202     -88.224  38.804 -63.340  1.00  0.89           C
ATOM   3449  O   THR B 202     -89.105  39.329 -64.020  1.00  0.89           O
ATOM   3450  CB  THR B 202     -86.279  40.402 -63.420  1.00  0.89           C
ATOM   3451  OG1 THR B 202     -84.895  40.505 -63.766  1.00  0.89           O
ATOM   3452  CG2 THR B 202     -86.373  40.784 -61.959  1.00  0.89           C
ATOM   3453  N   ARG B 203     -88.483  38.058 -62.276  1.00  0.91           N
ATOM   3454  CA  ARG B 203     -89.836  37.829 -61.774  1.00  0.91           C
ATOM   3455  C   ARG B 203     -90.314  39.132 -61.140  1.00  0.91           C
ATOM   3456  O   ARG B 203     -89.628  39.670 -60.269  1.00  0.91           O
ATOM   3457  CB  ARG B 203     -89.799  36.699 -60.734  1.00  0.91           C
ATOM   3458  CG  ARG B 203     -89.536  35.302 -61.323  1.00  0.91           C
ATOM   3459  CD  ARG B 203     -88.863  34.340 -60.330  1.00  0.91           C
ATOM   3460  NE  ARG B 203     -87.443  34.694 -60.177  1.00  0.91           N
ATOM   3461  CZ  ARG B 203     -86.531  34.087 -59.431  1.00  0.91           C
ATOM   3462  NH1 ARG B 203     -86.765  33.084 -58.633  1.00  0.91           N
ATOM   3463  NH2 ARG B 203     -85.307  34.525 -59.477  1.00  0.91           N
ATOM   3464  N   ILE B 204     -91.461  39.635 -61.577  1.00  0.92           N
ATOM   3465  CA  ILE B 204     -92.070  40.842 -61.015  1.00  0.92           C
ATOM   3466  C   ILE B 204     -93.403  40.436 -60.386  1.00  0.92           C
ATOM   3467  O   ILE B 204     -94.361  40.052 -61.063  1.00  0.92           O
ATOM   3468  CB  ILE B 204     -92.270  41.987 -62.055  1.00  0.92           C
ATOM   3469  CG1 ILE B 204     -90.960  42.259 -62.825  1.00  0.92           C
ATOM   3470  CG2 ILE B 204     -92.742  43.284 -61.334  1.00  0.92           C
ATOM   3471  CD1 ILE B 204     -91.061  43.286 -63.958  1.00  0.92           C
ATOM   3472  N   LEU B 205     -93.425  40.457 -59.066  1.00  0.92           N
ATOM   3473  CA  LEU B 205     -94.555  40.020 -58.256  1.00  0.92           C
ATOM   3474  C   LEU B 205     -95.434  41.223 -58.001  1.00  0.92           C
ATOM   3475  O   LEU B 205     -94.937  42.343 -57.983  1.00  0.92           O
ATOM   3476  CB  LEU B 205     -94.090  39.560 -56.869  1.00  0.92           C
ATOM   3477  CG  LEU B 205     -93.273  38.290 -56.591  1.00  0.92           C
ATOM   3478  CD1 LEU B 205     -92.443  37.766 -57.753  1.00  0.92           C
ATOM   3479  CD2 LEU B 205     -92.392  38.603 -55.381  1.00  0.92           C
ATOM   3480  N   TYR B 206     -96.699  40.991 -57.702  1.00  0.90           N
ATOM   3481  CA  TYR B 206     -97.578  42.049 -57.217  1.00  0.90           C
ATOM   3482  C   TYR B 206     -97.797  41.839 -55.715  1.00  0.90           C
ATOM   3483  O   TYR B 206     -97.927  40.703 -55.265  1.00  0.90           O
ATOM   3484  CB  TYR B 206     -98.913  42.006 -57.966  1.00  0.90           C
ATOM   3485  CG  TYR B 206     -99.887  42.973 -57.352  1.00  0.90           C
ATOM   3486  CD1 TYR B 206     -99.712  44.364 -57.495  1.00  0.90           C
ATOM   3487  CD2 TYR B 206    -100.902  42.505 -56.506  1.00  0.90           C
ATOM   3488  CE1 TYR B 206    -100.484  45.269 -56.721  1.00  0.90           C
ATOM   3489  CE2 TYR B 206    -101.655  43.399 -55.716  1.00  0.90           C
ATOM   3490  CZ  TYR B 206    -101.423  44.769 -55.814  1.00  0.90           C
ATOM   3491  OH  TYR B 206    -102.126  45.605 -54.990  1.00  0.90           O
ATOM   3492  N   GLY B 207     -97.863  42.895 -54.921  1.00  0.85           N
ATOM   3493  CA  GLY B 207     -98.237  42.762 -53.525  1.00  0.85           C
ATOM   3494  C   GLY B 207     -99.067  43.959 -53.125  1.00  0.85           C
ATOM   3495  O   GLY B 207     -99.013  44.991 -53.779  1.00  0.85           O
ATOM   3496  N   GLY B 208     -99.867  43.811 -52.082  1.00  0.78           N
ATOM   3497  CA  GLY B 208    -100.797  44.849 -51.676  1.00  0.78           C
ATOM   3498  C   GLY B 208    -102.205  44.293 -51.670  1.00  0.78           C
ATOM   3499  O   GLY B 208    -102.894  44.328 -52.687  1.00  0.78           O
ATOM   3500  N   SER B 209    -102.610  43.750 -50.531  1.00  0.79           N
ATOM   3501  CA  SER B 209    -103.905  43.104 -50.315  1.00  0.79           C
ATOM   3502  C   SER B 209    -104.218  41.931 -51.244  1.00  0.79           C
ATOM   3503  O   SER B 209    -105.382  41.683 -51.582  1.00  0.79           O
ATOM   3504  CB  SER B 209    -105.027  44.141 -50.344  1.00  0.79           C
ATOM   3505  OG  SER B 209    -104.786  45.153 -49.382  1.00  0.79           O
ATOM   3506  N   VAL B 210    -103.195  41.174 -51.621  1.00  0.85           N
ATOM   3507  CA  VAL B 210    -103.396  39.939 -52.380  1.00  0.85           C
ATOM   3508  C   VAL B 210    -104.067  38.947 -51.438  1.00  0.85           C
ATOM   3509  O   VAL B 210    -103.628  38.778 -50.297  1.00  0.85           O
ATOM   3510  CB  VAL B 210    -102.056  39.332 -52.887  1.00  0.85           C
ATOM   3511  CG1 VAL B 210    -102.281  38.010 -53.638  1.00  0.85           C
ATOM   3512  CG2 VAL B 210    -101.355  40.311 -53.819  1.00  0.85           C
ATOM   3513  N   ASN B 211    -105.116  38.289 -51.908  1.00  0.82           N
ATOM   3514  CA  ASN B 211    -105.838  37.296 -51.123  1.00  0.82           C
ATOM   3515  C   ASN B 211    -106.354  36.212 -52.064  1.00  0.82           C
ATOM   3516  O   ASN B 211    -106.255  36.322 -53.288  1.00  0.82           O
ATOM   3517  CB  ASN B 211    -106.956  37.937 -50.284  1.00  0.82           C
ATOM   3518  CG  ASN B 211    -108.031  38.593 -51.107  1.00  0.82           C
ATOM   3519  OD1 ASN B 211    -108.630  38.007 -52.002  1.00  0.82           O
ATOM   3520  ND2 ASN B 211    -108.311  39.818 -50.787  1.00  0.82           N
ATOM   3521  N   GLU B 212    -106.921  35.165 -51.489  1.00  0.83           N
ATOM   3522  CA  GLU B 212    -107.375  33.980 -52.211  1.00  0.83           C
ATOM   3523  C   GLU B 212    -108.495  34.224 -53.220  1.00  0.83           C
ATOM   3524  O   GLU B 212    -108.764  33.371 -54.062  1.00  0.83           O
ATOM   3525  CB  GLU B 212    -107.813  32.903 -51.205  1.00  0.83           C
ATOM   3526  CG  GLU B 212    -109.147  33.103 -50.455  1.00  0.83           C
ATOM   3527  CD  GLU B 212    -109.179  34.202 -49.396  1.00  0.83           C
ATOM   3528  OE1 GLU B 212    -108.158  34.832 -49.066  1.00  0.83           O
ATOM   3529  OE2 GLU B 212    -110.274  34.432 -48.838  1.00  0.83           O
ATOM   3530  N   LYS B 213    -109.135  35.386 -53.166  1.00  0.81           N
ATOM   3531  CA  LYS B 213    -110.234  35.721 -54.074  1.00  0.81           C
ATOM   3532  C   LYS B 213    -109.813  36.678 -55.183  1.00  0.81           C
ATOM   3533  O   LYS B 213    -110.622  36.976 -56.060  1.00  0.81           O
ATOM   3534  CB  LYS B 213    -111.387  36.347 -53.288  1.00  0.81           C
ATOM   3535  CG  LYS B 213    -111.888  35.490 -52.139  1.00  0.81           C
ATOM   3536  CD  LYS B 213    -113.056  36.158 -51.450  1.00  0.81           C
ATOM   3537  CE  LYS B 213    -113.493  35.349 -50.247  1.00  0.81           C
ATOM   3538  NZ  LYS B 213    -114.686  35.956 -49.577  1.00  0.81           N
ATOM   3539  N   ASN B 214    -108.574  37.157 -55.155  1.00  0.84           N
ATOM   3540  CA  ASN B 214    -108.075  38.053 -56.208  1.00  0.84           C
ATOM   3541  C   ASN B 214    -106.812  37.578 -56.929  1.00  0.84           C
ATOM   3542  O   ASN B 214    -106.519  38.034 -58.040  1.00  0.84           O
ATOM   3543  CB  ASN B 214    -107.924  39.495 -55.688  1.00  0.84           C
ATOM   3544  CG  ASN B 214    -106.861  39.657 -54.619  1.00  0.84           C
ATOM   3545  OD1 ASN B 214    -105.795  39.068 -54.650  1.00  0.84           O
ATOM   3546  ND2 ASN B 214    -107.146  40.488 -53.665  1.00  0.84           N
ATOM   3547  N   CYS B 215    -106.080  36.649 -56.331  1.00  0.87           N
ATOM   3548  CA  CYS B 215    -104.817  36.186 -56.891  1.00  0.87           C
ATOM   3549  C   CYS B 215    -104.967  35.366 -58.169  1.00  0.87           C
ATOM   3550  O   CYS B 215    -104.062  35.352 -58.997  1.00  0.87           O
ATOM   3551  CB  CYS B 215    -104.095  35.347 -55.838  1.00  0.87           C
ATOM   3552  SG  CYS B 215    -105.091  33.964 -55.233  1.00  0.87           S
ATOM   3553  N   GLY B 216    -106.094  34.694 -58.351  1.00  0.88           N
ATOM   3554  CA  GLY B 216    -106.267  33.844 -59.516  1.00  0.88           C
ATOM   3555  C   GLY B 216    -106.375  34.644 -60.793  1.00  0.88           C
ATOM   3556  O   GLY B 216    -105.770  34.303 -61.801  1.00  0.88           O
ATOM   3557  N   GLU B 217    -107.101  35.748 -60.753  1.00  0.82           N
ATOM   3558  CA  GLU B 217    -107.170  36.640 -61.906  1.00  0.82           C
ATOM   3559  C   GLU B 217    -105.863  37.394 -62.116  1.00  0.82           C
ATOM   3560  O   GLU B 217    -105.452  37.633 -63.252  1.00  0.82           O
ATOM   3561  CB  GLU B 217    -108.290  37.658 -61.708  1.00  0.82           C
ATOM   3562  CG  GLU B 217    -109.671  37.125 -62.043  1.00  0.82           C
ATOM   3563  CD  GLU B 217    -109.771  36.738 -63.503  1.00  0.82           C
ATOM   3564  OE1 GLU B 217    -109.390  37.555 -64.371  1.00  0.82           O
ATOM   3565  OE2 GLU B 217    -110.205  35.608 -63.816  1.00  0.82           O
ATOM   3566  N   LEU B 218    -105.197  37.762 -61.030  1.00  0.85           N
ATOM   3567  CA  LEU B 218    -103.933  38.492 -61.131  1.00  0.85           C
ATOM   3568  C   LEU B 218    -102.835  37.620 -61.735  1.00  0.85           C
ATOM   3569  O   LEU B 218    -102.039  38.104 -62.530  1.00  0.85           O
ATOM   3570  CB  LEU B 218    -103.506  39.011 -59.754  1.00  0.85           C
ATOM   3571  CG  LEU B 218    -104.181  40.263 -59.164  1.00  0.85           C
ATOM   3572  CD1 LEU B 218    -103.954  40.344 -57.653  1.00  0.85           C
ATOM   3573  CD2 LEU B 218    -103.653  41.548 -59.803  1.00  0.85           C
ATOM   3574  N   SER B 219    -102.808  36.330 -61.426  1.00  0.87           N
ATOM   3575  CA  SER B 219    -101.756  35.450 -61.941  1.00  0.87           C
ATOM   3576  C   SER B 219    -101.874  35.216 -63.445  1.00  0.87           C
ATOM   3577  O   SER B 219    -100.913  34.790 -64.085  1.00  0.87           O
ATOM   3578  CB  SER B 219    -101.780  34.102 -61.214  1.00  0.87           C
ATOM   3579  OG  SER B 219    -102.961  33.386 -61.532  1.00  0.87           O
ATOM   3580  N   LYS B 220    -103.030  35.508 -64.030  1.00  0.83           N
ATOM   3581  CA  LYS B 220    -103.212  35.365 -65.478  1.00  0.83           C
ATOM   3582  C   LYS B 220    -102.525  36.474 -66.258  1.00  0.83           C
ATOM   3583  O   LYS B 220    -102.304  36.333 -67.455  1.00  0.83           O
ATOM   3584  CB  LYS B 220    -104.697  35.407 -65.853  1.00  0.83           C
ATOM   3585  CG  LYS B 220    -105.525  34.272 -65.285  1.00  0.83           C
ATOM   3586  CD  LYS B 220    -106.981  34.402 -65.702  1.00  0.83           C
ATOM   3587  CE  LYS B 220    -107.837  33.319 -65.062  1.00  0.83           C
ATOM   3588  NZ  LYS B 220    -109.251  33.401 -65.555  1.00  0.83           N
ATOM   3589  N   GLN B 221    -102.239  37.600 -65.622  1.00  0.87           N
ATOM   3590  CA  GLN B 221    -101.726  38.751 -66.362  1.00  0.87           C
ATOM   3591  C   GLN B 221    -100.317  38.473 -66.882  1.00  0.87           C
ATOM   3592  O   GLN B 221     -99.512  37.839 -66.193  1.00  0.87           O
ATOM   3593  CB  GLN B 221    -101.722  40.000 -65.484  1.00  0.87           C
ATOM   3594  CG  GLN B 221    -103.113  40.469 -65.092  1.00  0.87           C
ATOM   3595  CD  GLN B 221    -103.942  40.844 -66.302  1.00  0.87           C
ATOM   3596  OE1 GLN B 221    -103.559  41.685 -67.098  1.00  0.87           O
ATOM   3597  NE2 GLN B 221    -105.068  40.213 -66.466  1.00  0.87           N
ATOM   3598  N   PRO B 222     -99.988  38.956 -68.094  1.00  0.90           N
ATOM   3599  CA  PRO B 222     -98.712  38.512 -68.668  1.00  0.90           C
ATOM   3600  C   PRO B 222     -97.450  39.066 -68.014  1.00  0.90           C
ATOM   3601  O   PRO B 222     -96.367  38.517 -68.203  1.00  0.90           O
ATOM   3602  CB  PRO B 222     -98.820  38.983 -70.120  1.00  0.90           C
ATOM   3603  CG  PRO B 222     -99.659  40.190 -70.045  1.00  0.90           C
ATOM   3604  CD  PRO B 222    -100.722  39.808 -69.050  1.00  0.90           C
ATOM   3605  N   ASP B 223     -97.566  40.145 -67.254  1.00  0.91           N
ATOM   3606  CA  ASP B 223     -96.405  40.770 -66.620  1.00  0.91           C
ATOM   3607  C   ASP B 223     -96.379  40.555 -65.107  1.00  0.91           C
ATOM   3608  O   ASP B 223     -95.486  41.057 -64.427  1.00  0.91           O
ATOM   3609  CB  ASP B 223     -96.376  42.263 -66.959  1.00  0.91           C
ATOM   3610  CG  ASP B 223     -95.966  42.518 -68.391  1.00  0.91           C
ATOM   3611  OD1 ASP B 223     -94.745  42.479 -68.660  1.00  0.91           O
ATOM   3612  OD2 ASP B 223     -96.834  42.740 -69.265  1.00  0.91           O
ATOM   3613  N   ILE B 224     -97.329  39.796 -64.576  1.00  0.91           N
ATOM   3614  CA  ILE B 224     -97.363  39.500 -63.141  1.00  0.91           C
ATOM   3615  C   ILE B 224     -96.859  38.071 -63.020  1.00  0.91           C
ATOM   3616  O   ILE B 224     -97.449  37.147 -63.571  1.00  0.91           O
ATOM   3617  CB  ILE B 224     -98.780  39.657 -62.508  1.00  0.91           C
ATOM   3618  CG1 ILE B 224     -99.290  41.096 -62.731  1.00  0.91           C
ATOM   3619  CG2 ILE B 224     -98.745  39.302 -60.992  1.00  0.91           C
ATOM   3620  CD1 ILE B 224    -100.683  41.407 -62.187  1.00  0.91           C
ATOM   3621  N   ASP B 225     -95.734  37.899 -62.344  1.00  0.92           N
ATOM   3622  CA  ASP B 225     -95.066  36.600 -62.258  1.00  0.92           C
ATOM   3623  C   ASP B 225     -95.212  35.972 -60.885  1.00  0.92           C
ATOM   3624  O   ASP B 225     -94.603  34.950 -60.583  1.00  0.92           O
ATOM   3625  CB  ASP B 225     -93.575  36.774 -62.526  1.00  0.92           C
ATOM   3626  CG  ASP B 225     -93.300  37.405 -63.863  1.00  0.92           C
ATOM   3627  OD1 ASP B 225     -93.813  36.947 -64.905  1.00  0.92           O
ATOM   3628  OD2 ASP B 225     -92.504  38.363 -63.895  1.00  0.92           O
ATOM   3629  N   GLY B 226     -95.968  36.612 -60.010  1.00  0.92           N
ATOM   3630  CA  GLY B 226     -96.050  36.120 -58.651  1.00  0.92           C
ATOM   3631  C   GLY B 226     -96.662  37.088 -57.674  1.00  0.92           C
ATOM   3632  O   GLY B 226     -97.198  38.118 -58.091  1.00  0.92           O
ATOM   3633  N   PHE B 227     -96.560  36.775 -56.389  1.00  0.92           N
ATOM   3634  CA  PHE B 227     -97.116  37.613 -55.332  1.00  0.92           C
ATOM   3635  C   PHE B 227     -96.214  37.796 -54.122  1.00  0.92           C
ATOM   3636  O   PHE B 227     -95.458  36.893 -53.770  1.00  0.92           O
ATOM   3637  CB  PHE B 227     -98.448  37.031 -54.862  1.00  0.92           C
ATOM   3638  CG  PHE B 227     -99.461  36.938 -55.959  1.00  0.92           C
ATOM   3639  CD1 PHE B 227     -99.893  35.693 -56.448  1.00  0.92           C
ATOM   3640  CD2 PHE B 227     -99.953  38.115 -56.548  1.00  0.92           C
ATOM   3641  CE1 PHE B 227    -100.797  35.626 -57.533  1.00  0.92           C
ATOM   3642  CE2 PHE B 227    -100.825  38.060 -57.641  1.00  0.92           C
ATOM   3643  CZ  PHE B 227    -101.244  36.810 -58.141  1.00  0.92           C
ATOM   3644  N   LEU B 228     -96.356  38.923 -53.435  1.00  0.92           N
ATOM   3645  CA  LEU B 228     -95.786  39.089 -52.096  1.00  0.92           C
ATOM   3646  C   LEU B 228     -96.934  39.398 -51.140  1.00  0.92           C
ATOM   3647  O   LEU B 228     -97.594  40.437 -51.205  1.00  0.92           O
ATOM   3648  CB  LEU B 228     -94.683  40.151 -52.045  1.00  0.92           C
ATOM   3649  CG  LEU B 228     -93.880  40.189 -50.730  1.00  0.92           C
ATOM   3650  CD1 LEU B 228     -93.124  38.892 -50.431  1.00  0.92           C
ATOM   3651  CD2 LEU B 228     -92.878  41.325 -50.753  1.00  0.92           C
ATOM   3652  N   VAL B 229     -97.257  38.405 -50.333  1.00  0.91           N
ATOM   3653  CA  VAL B 229     -98.486  38.385 -49.554  1.00  0.91           C
ATOM   3654  C   VAL B 229     -98.171  38.780 -48.119  1.00  0.91           C
ATOM   3655  O   VAL B 229     -97.213  38.261 -47.552  1.00  0.91           O
ATOM   3656  CB  VAL B 229     -99.065  36.947 -49.567  1.00  0.91           C
ATOM   3657  CG1 VAL B 229    -100.436  36.905 -48.919  1.00  0.91           C
ATOM   3658  CG2 VAL B 229     -99.165  36.410 -50.999  1.00  0.91           C
ATOM   3659  N   GLY B 230     -98.960  39.664 -47.522  1.00  0.88           N
ATOM   3660  CA  GLY B 230     -98.790  40.011 -46.121  1.00  0.88           C
ATOM   3661  C   GLY B 230     -99.886  39.445 -45.242  1.00  0.88           C
ATOM   3662  O   GLY B 230     -99.722  38.376 -44.657  1.00  0.88           O
ATOM   3663  N   GLY B 231    -101.017  40.124 -45.136  1.00  0.84           N
ATOM   3664  CA  GLY B 231    -102.065  39.701 -44.218  1.00  0.84           C
ATOM   3665  C   GLY B 231    -102.635  38.320 -44.469  1.00  0.84           C
ATOM   3666  O   GLY B 231    -102.864  37.569 -43.521  1.00  0.84           O
ATOM   3667  N   ALA B 232    -102.807  37.942 -45.728  1.00  0.85           N
ATOM   3668  CA  ALA B 232    -103.331  36.621 -46.060  1.00  0.85           C
ATOM   3669  C   ALA B 232    -102.291  35.509 -45.888  1.00  0.85           C
ATOM   3670  O   ALA B 232    -102.641  34.334 -45.920  1.00  0.85           O
ATOM   3671  CB  ALA B 232    -103.889  36.623 -47.488  1.00  0.85           C
ATOM   3672  N   SER B 233    -101.022  35.848 -45.681  1.00  0.88           N
ATOM   3673  CA  SER B 233     -99.995  34.812 -45.531  1.00  0.88           C
ATOM   3674  C   SER B 233    -100.144  34.156 -44.163  1.00  0.88           C
ATOM   3675  O   SER B 233     -99.744  33.018 -43.947  1.00  0.88           O
ATOM   3676  CB  SER B 233     -98.572  35.349 -45.717  1.00  0.88           C
ATOM   3677  OG  SER B 233     -98.178  36.221 -44.674  1.00  0.88           O
ATOM   3678  N   LEU B 234    -100.787  34.874 -43.253  1.00  0.84           N
ATOM   3679  CA  LEU B 234    -101.050  34.392 -41.899  1.00  0.84           C
ATOM   3680  C   LEU B 234    -102.252  33.448 -41.857  1.00  0.84           C
ATOM   3681  O   LEU B 234    -102.536  32.839 -40.830  1.00  0.84           O
ATOM   3682  CB  LEU B 234    -101.330  35.597 -40.992  1.00  0.84           C
ATOM   3683  CG  LEU B 234    -100.224  36.660 -40.865  1.00  0.84           C
ATOM   3684  CD1 LEU B 234    -100.751  37.887 -40.130  1.00  0.84           C
ATOM   3685  CD2 LEU B 234     -98.996  36.130 -40.133  1.00  0.84           C
ATOM   3686  N   LYS B 235    -102.966  33.353 -42.972  1.00  0.82           N
ATOM   3687  CA  LYS B 235    -104.237  32.628 -43.068  1.00  0.82           C
ATOM   3688  C   LYS B 235    -104.041  31.402 -43.959  1.00  0.82           C
ATOM   3689  O   LYS B 235    -103.086  31.380 -44.745  1.00  0.82           O
ATOM   3690  CB  LYS B 235    -105.283  33.566 -43.688  1.00  0.82           C
ATOM   3691  CG  LYS B 235    -105.544  34.833 -42.889  1.00  0.82           C
ATOM   3692  CD  LYS B 235    -106.658  35.639 -43.534  1.00  0.82           C
ATOM   3693  CE  LYS B 235    -106.889  36.953 -42.802  1.00  0.82           C
ATOM   3694  NZ  LYS B 235    -108.033  37.693 -43.424  1.00  0.82           N
ATOM   3695  N   PRO B 236    -104.954  30.407 -43.925  1.00  0.82           N
ATOM   3696  CA  PRO B 236    -104.732  29.277 -44.842  1.00  0.82           C
ATOM   3697  C   PRO B 236    -104.917  29.644 -46.316  1.00  0.82           C
ATOM   3698  O   PRO B 236    -104.444  28.940 -47.204  1.00  0.82           O
ATOM   3699  CB  PRO B 236    -105.763  28.250 -44.370  1.00  0.82           C
ATOM   3700  CG  PRO B 236    -106.868  29.063 -43.851  1.00  0.82           C
ATOM   3701  CD  PRO B 236    -106.176  30.188 -43.122  1.00  0.82           C
ATOM   3702  N   ALA B 237    -105.475  30.828 -46.550  1.00  0.74           N
ATOM   3703  CA  ALA B 237    -105.549  31.475 -47.856  1.00  0.74           C
ATOM   3704  C   ALA B 237    -104.225  31.502 -48.624  1.00  0.74           C
ATOM   3705  O   ALA B 237    -104.219  31.494 -49.849  1.00  0.74           O
ATOM   3706  CB  ALA B 237    -106.023  32.908 -47.633  1.00  0.74           C
ATOM   3707  N   PHE B 238    -103.105  31.509 -47.917  1.00  0.85           N
ATOM   3708  CA  PHE B 238    -101.794  31.491 -48.556  1.00  0.85           C
ATOM   3709  C   PHE B 238    -101.589  30.286 -49.478  1.00  0.85           C
ATOM   3710  O   PHE B 238    -100.971  30.412 -50.529  1.00  0.85           O
ATOM   3711  CB  PHE B 238    -100.734  31.507 -47.457  1.00  0.85           C
ATOM   3712  CG  PHE B 238     -99.341  31.795 -47.948  1.00  0.85           C
ATOM   3713  CD1 PHE B 238     -99.066  32.938 -48.721  1.00  0.85           C
ATOM   3714  CD2 PHE B 238     -98.289  30.925 -47.619  1.00  0.85           C
ATOM   3715  CE1 PHE B 238     -97.758  33.187 -49.197  1.00  0.85           C
ATOM   3716  CE2 PHE B 238     -96.978  31.150 -48.103  1.00  0.85           C
ATOM   3717  CZ  PHE B 238     -96.716  32.272 -48.913  1.00  0.85           C
ATOM   3718  N   VAL B 239    -102.179  29.146 -49.138  1.00  0.85           N
ATOM   3719  CA  VAL B 239    -102.107  27.944 -49.976  1.00  0.85           C
ATOM   3720  C   VAL B 239    -102.764  28.212 -51.325  1.00  0.85           C
ATOM   3721  O   VAL B 239    -102.253  27.842 -52.379  1.00  0.85           O
ATOM   3722  CB  VAL B 239    -102.843  26.760 -49.275  1.00  0.85           C
ATOM   3723  CG1 VAL B 239    -102.968  25.532 -50.180  1.00  0.85           C
ATOM   3724  CG2 VAL B 239    -102.124  26.385 -47.967  1.00  0.85           C
ATOM   3725  N   ASP B 240    -103.890  28.905 -51.300  1.00  0.85           N
ATOM   3726  CA  ASP B 240    -104.644  29.163 -52.522  1.00  0.85           C
ATOM   3727  C   ASP B 240    -103.928  30.191 -53.388  1.00  0.85           C
ATOM   3728  O   ASP B 240    -104.079  30.191 -54.603  1.00  0.85           O
ATOM   3729  CB  ASP B 240    -106.052  29.655 -52.185  1.00  0.85           C
ATOM   3730  CG  ASP B 240    -106.890  28.591 -51.505  1.00  0.85           C
ATOM   3731  OD1 ASP B 240    -106.907  27.435 -51.987  1.00  0.85           O
ATOM   3732  OD2 ASP B 240    -107.561  28.880 -50.488  1.00  0.85           O
ATOM   3733  N   ILE B 241    -103.123  31.045 -52.774  1.00  0.85           N
ATOM   3734  CA  ILE B 241    -102.341  32.036 -53.517  1.00  0.85           C
ATOM   3735  C   ILE B 241    -101.131  31.356 -54.171  1.00  0.85           C
ATOM   3736  O   ILE B 241    -100.764  31.674 -55.301  1.00  0.85           O
ATOM   3737  CB  ILE B 241    -101.908  33.226 -52.605  1.00  0.85           C
ATOM   3738  CG1 ILE B 241    -103.152  33.919 -52.005  1.00  0.85           C
ATOM   3739  CG2 ILE B 241    -101.090  34.258 -53.414  1.00  0.85           C
ATOM   3740  CD1 ILE B 241    -102.883  34.821 -50.806  1.00  0.85           C
ATOM   3741  N   ILE B 242    -100.540  30.371 -53.507  1.00  0.85           N
ATOM   3742  CA  ILE B 242     -99.480  29.561 -54.124  1.00  0.85           C
ATOM   3743  C   ILE B 242    -100.079  28.812 -55.314  1.00  0.85           C
ATOM   3744  O   ILE B 242     -99.494  28.741 -56.392  1.00  0.85           O
ATOM   3745  CB  ILE B 242     -98.859  28.564 -53.102  1.00  0.85           C
ATOM   3746  CG1 ILE B 242     -98.124  29.348 -51.996  1.00  0.85           C
ATOM   3747  CG2 ILE B 242     -97.886  27.575 -53.797  1.00  0.85           C
ATOM   3748  CD1 ILE B 242     -97.863  28.568 -50.712  1.00  0.85           C
ATOM   3749  N   ASN B 243    -101.296  28.319 -55.144  1.00  0.86           N
ATOM   3750  CA  ASN B 243    -101.992  27.589 -56.200  1.00  0.86           C
ATOM   3751  C   ASN B 243    -102.806  28.520 -57.111  1.00  0.86           C
ATOM   3752  O   ASN B 243    -103.770  28.093 -57.751  1.00  0.86           O
ATOM   3753  CB  ASN B 243    -102.892  26.518 -55.571  1.00  0.86           C
ATOM   3754  CG  ASN B 243    -102.114  25.481 -54.789  1.00  0.86           C
ATOM   3755  OD1 ASN B 243    -100.955  25.198 -55.064  1.00  0.86           O
ATOM   3756  ND2 ASN B 243    -102.752  24.883 -53.827  1.00  0.86           N
ATOM   3757  N   ALA B 244    -102.443  29.795 -57.196  1.00  0.85           N
ATOM   3758  CA  ALA B 244    -103.159  30.743 -58.055  1.00  0.85           C
ATOM   3759  C   ALA B 244    -102.954  30.424 -59.537  1.00  0.85           C
ATOM   3760  O   ALA B 244    -103.762  30.805 -60.380  1.00  0.85           O
ATOM   3761  CB  ALA B 244    -102.709  32.165 -57.761  1.00  0.85           C
ATOM   3762  N   THR B 245    -101.879  29.715 -59.844  1.00  0.72           N
ATOM   3763  CA  THR B 245    -101.566  29.238 -61.189  1.00  0.72           C
ATOM   3764  C   THR B 245    -102.168  27.866 -61.483  1.00  0.72           C
ATOM   3765  O   THR B 245    -101.835  27.217 -62.477  1.00  0.72           O
ATOM   3766  CB  THR B 245    -100.049  29.133 -61.282  1.00  0.72           C
ATOM   3767  OG1 THR B 245     -99.555  28.943 -59.954  1.00  0.72           O
ATOM   3768  CG2 THR B 245     -99.456  30.416 -61.803  1.00  0.72           C
ATOM   3769  N   LYS B 246    -103.078  27.430 -60.627  1.00  0.71           N
ATOM   3770  CA  LYS B 246    -103.848  26.201 -60.800  1.00  0.71           C
ATOM   3771  C   LYS B 246    -105.290  26.634 -60.654  1.00  0.71           C
ATOM   3772  O   LYS B 246    -105.473  27.809 -60.280  1.00  0.71           O
ATOM   3773  CB  LYS B 246    -103.504  25.171 -59.724  1.00  0.71           C
ATOM   3774  CG  LYS B 246    -102.173  24.474 -59.897  1.00  0.71           C
ATOM   3775  CD  LYS B 246    -102.112  23.307 -58.928  1.00  0.71           C
ATOM   3776  CE  LYS B 246    -100.921  22.408 -59.192  1.00  0.71           C
ATOM   3777  NZ  LYS B 246    -100.974  21.151 -58.379  1.00  0.71           N
ATOM   3778  OXT LYS B 246    -106.235  25.843 -60.861  1.00  0.71           O
TER
HETATM 3779  C1  PGH _   1     -71.887  49.516 -25.382  1.00 22.59           C
HETATM 3780  C2  PGH _   1     -70.431  49.511 -24.925  1.00 19.14           C
HETATM 3781  N2  PGH _   1     -72.733  48.824 -24.524  1.00 22.14           N
HETATM 3782  O1  PGH _   1     -72.211  49.926 -26.487  1.00 20.65           O
HETATM 3783  O1P PGH _   1     -69.612  48.985 -25.985  1.00 16.90           O
HETATM 3784  O2  PGH _   1     -73.378  47.891 -25.015  1.00 30.85           O
HETATM 3785  O2P PGH _   1     -67.468  48.080 -26.867  1.00 15.77           O
HETATM 3786  O3P PGH _   1     -67.731  48.273 -24.488  1.00 13.38           O
HETATM 3787  O4P PGH _   1     -67.468  50.245 -25.851  1.00 15.04           O
HETATM 3788  P   PGH _   1     -68.049  48.903 -25.790  1.00 15.70           P
HETATM 3789  C1  PGH _   2     -96.795  43.164 -48.034  1.00 25.43           C
HETATM 3790  C2  PGH _   2     -98.221  43.031 -48.532  1.00 20.25           C
HETATM 3791  N2  PGH _   2     -95.987  42.079 -48.387  1.00 27.20           N
HETATM 3792  O1  PGH _   2     -96.483  44.054 -47.254  1.00 27.16           O
HETATM 3793  O1P PGH _   2     -99.082  43.117 -47.384  1.00 23.78           O
HETATM 3794  O2  PGH _   2     -94.825  42.065 -47.971  1.00 35.16           O
HETATM 3795  O2P PGH _   2    -100.825  41.617 -48.345  1.00 23.33           O
HETATM 3796  O3P PGH _   2    -101.224  42.658 -46.222  1.00 21.77           O
HETATM 3797  O4P PGH _   2    -101.257  43.984 -48.221  1.00 21.42           O
HETATM 3798  P   PGH _   2    -100.620  42.850 -47.552  1.00 22.99           P
TER
END
